# Supplementary material for: Transcriptome Sequencing of Peripheral Blood Mononuclear Cells from Elite Controller-Long Term Non Progressors
Source: Sci Rep. 2019 Oct 3;9:14265. doi: 10.1038/s41598-019-50642-x (PMC6776652; doi:10.1038/s41598-019-50642-x)
Supplement: Supplementary file 2 — Supplementary Table S1 [file 41598_2019_50642_MOESM2_ESM.xlsx]

## Sheet: Title
TRANSCRIPTOME SEQUENCING OF PERIPHERAL BLOOD MONONUCLEAR CELLS FROM ELITE CONTROLLER-LONG TERM NON PROGRESSORS
Francisco Díez-Fuertes, Humberto Erick De La Torre-Tarazona, Esther Calonge, Maria Pernas, María del Mar Alonso-Socas, Laura Capa, Javier García-Pérez, Anavaj Sakuntabhai, José Alcamí

## Sheet: Legend
Supplementary Table S1. Differential expression and functional annotation of the deregulated genes identified in the TP/TP-ART comparison. Statistically significant pathways from Reactome and Gene Ontology were identified using KOBAS 2.0 tool [48]. Fisher’s exact test (p-values) and Benjamini and Hochberg false discovery rate (corrected p –values) was employed to compare with human transcriptome.…

## Sheet: Differential expression
Gene	Locus	Group 1	Group2	FPKM Group 1	FPKM Group 2	log2 FC	test stat	p-value	q-value	Significant
ZNF275	X:152599612-152631799	TP	TP-ART	4.25544	142.653	5.06705	6.51531	5e-05	0.0121911	yes
CCR9	3:45864807-46037316	TP	TP-ART	0.514931	16.3372	4.98764	0.914852	5e-05	0.0121911	yes
MED20	6:41873008-41888877	TP	TP-ART	2.58391	24.5069	3.24556	4.18014	5e-05	0.0121911	yes
GFAP	17:42923720-42994305	TP	TP-ART	0.0754897	0.625094	3.04972	0.140327	5e-05	0.0121911	yes
IL1A	2:113531491-113542167	TP	TP-ART	0.673436	5.16041	2.93787	1.83364	0.00015	0.0301119	yes
PDGFA	7:536673-559933	TP	TP-ART	0.285716	1.84028	2.68727	1.38344	5e-05	0.0121911	yes
ZC3H12C	11:109959155-110042566	TP	TP-ART	0.509457	2.99597	2.55599	2.04269	0.00015	0.0301119	yes
HES1	3:193853038-193856579	TP	TP-ART	8.08891	41.259	2.35069	2.13076	5e-05	0.0121911	yes
RRP7A	22:42896584-42978044	TP	TP-ART	18.4949	82.1622	2.15135	2.15648	5e-05	0.0121911	yes
CA1	8:86239836-86393722	TP	TP-ART	0.141524	0.51085	1.85185	0.24374	5e-05	0.0121911	yes
NRCAM	7:107788067-108097161	TP	TP-ART	0.180839	0.623256	1.78512	0.767027	5e-05	0.0121911	yes
ARHGEF4	2:131588550-131804836	TP	TP-ART	0.151461	0.520021	1.77962	0.636149	5e-05	0.0121911	yes
CACNA1I	22:39966757-40085742	TP	TP-ART	0.930795	3.11828	1.74421	1.51921	0.0001	0.0217134	yes
PLXDC1	17:37213271-37310647	TP	TP-ART	2.8249	7.84085	1.47281	0.709435	0.00015	0.0301119	yes
OSBPL11	3:125244310-125314384	TP	TP-ART	12.613	34.2196	1.43991	2.59719	5e-05	0.0121911	yes
ZNF329	19:58637618-58666477	TP	TP-ART	1.52244	4.10288	1.43025	1.55408	0.0001	0.0217134	yes
MCF2L	13:113548691-113754053	TP	TP-ART	0.625438	1.48051	1.24316	0.646629	5e-05	0.0121911	yes
SSRP1	11:57093076-57103351	TP	TP-ART	96.5262	189.504	0.973239	6.95632	0.00025	0.0446698	yes
HSBP1	16:83841447-83853342	TP	TP-ART	65.7926	33.4082	-0.977723	-1.25524	0.0002	0.0380602	yes
UBE2L6	11:57318946-57335757	TP	TP-ART	135.927	66.9902	-1.02081	-1.39032	0.0001	0.0217134	yes
SNX18	5:53813588-53842415	TP	TP-ART	22.753	11.0062	-1.04774	-1.40582	0.00025	0.0446698	yes
BLVRA	7:43798278-43846943	TP	TP-ART	113.706	53.9052	-1.07681	-1.04725	0.00025	0.0446698	yes
YWHAH	22:32329506-32353693	TP	TP-ART	44.8213	20.3489	-1.13924	-1.37207	0.0001	0.0217134	yes
RHOB	2:20646834-20649200	TP	TP-ART	73.1635	32.6889	-1.16232	-1.61718	5e-05	0.0121911	yes
SRC	20:35973087-36034535	TP	TP-ART	59.9009	26.5698	-1.17279	-0.781997	5e-05	0.0121911	yes
TRIM22	11:5684424-5959849	TP	TP-ART	264.814	116.653	-1.18275	-1.28581	0.0001	0.0217134	yes
TNFSF13B	13:108903587-108960933	TP	TP-ART	61.3095	26.9272	-1.18705	-1.15392	5e-05	0.0121911	yes
C5AR1	19:47793279-47887533	TP	TP-ART	158.909	69.6735	-1.18952	-1.54027	5e-05	0.0121911	yes
ACAA1	3:38080695-38178733	TP	TP-ART	143.675	62.9768	-1.18992	-1.81053	0.00025	0.0446698	yes
TTYH3	7:2671584-2704491	TP	TP-ART	77.1787	33.8218	-1.19025	-1.10391	5e-05	0.0121911	yes
STAT2	12:56734696-56753939	TP	TP-ART	121.429	52.1285	-1.21997	-1.16445	5e-05	0.0121911	yes
PFKFB4	3:48554932-48601455	TP	TP-ART	24.5876	10.2783	-1.25833	-1.10596	5e-05	0.0121911	yes
PNPT1	2:55860871-55921045	TP	TP-ART	11.5752	4.79314	-1.272	-1.44165	0.0002	0.0380602	yes
HMOX1	22:35776353-35790207	TP	TP-ART	183.538	74.6892	-1.2971	-1.45121	0.00015	0.0301119	yes
MNDA	1:158791875-158819296	TP	TP-ART	135.851	54.198	-1.32572	-1.34679	0.00025	0.0446698	yes
IL1RN	2:113864790-113892436	TP	TP-ART	47.7947	18.9684	-1.33325	-1.5858	5e-05	0.0121911	yes
CD9	12:6308880-6347425	TP	TP-ART	18.2358	7.21529	-1.33764	-1.37468	5e-05	0.0121911	yes
VDR	12:48234207-48336831	TP	TP-ART	10.02	3.83834	-1.38432	-1.64626	0.0001	0.0217134	yes
HK2	2:75059781-75123332	TP	TP-ART	46.4385	17.666	-1.39435	-0.994746	5e-05	0.0121911	yes
C3AR1	12:8210897-8219067	TP	TP-ART	27.3192	10.3438	-1.40115	-1.52833	5e-05	0.0121911	yes
DUSP7	3:52082934-52090566	TP	TP-ART	15.056	5.60739	-1.42494	-1.72128	5e-05	0.0121911	yes
NR4A1	12:52416615-52453566	TP	TP-ART	96.9124	35.6112	-1.44435	-1.14579	0.00025	0.0446698	yes
TNFSF10	3:172223297-172241297	TP	TP-ART	61.1058	21.9087	-1.47981	-1.54732	5e-05	0.0121911	yes
C2	6:31865561-31919861	TP	TP-ART	21.0624	7.54194	-1.48166	-1.32241	5e-05	0.0121911	yes
OASL	12:121455493-121477045	TP	TP-ART	44.4657	15.7071	-1.50128	-1.62621	5e-05	0.0121911	yes
MX2	21:42733869-42782127	TP	TP-ART	96.1882	33.8948	-1.5048	-1.58348	5e-05	0.0121911	yes
EIF2AK2	2:37311593-37384208	TP	TP-ART	31.2239	10.7815	-1.53409	-0.688337	5e-05	0.0121911	yes
CX3CR1	3:39274006-39323226	TP	TP-ART	20.0874	6.88813	-1.54411	-1.42555	5e-05	0.0121911	yes
CD38	4:15779883-15854866	TP	TP-ART	10.7753	3.66091	-1.55745	-1.40952	5e-05	0.0121911	yes
HERC5	4:89378267-89427376	TP	TP-ART	18.4336	6.16551	-1.58005	-1.87639	5e-05	0.0121911	yes
HIST1H1C	6:26055967-26056699	TP	TP-ART	33.2718	10.8918	-1.61106	-1.61942	0.0001	0.0217134	yes
LHFPL2	5:77780985-78065844	TP	TP-ART	14.5037	4.68669	-1.62979	-1.48612	5e-05	0.0121911	yes
DOCK4	7:111366086-111846502	TP	TP-ART	4.38906	1.41683	-1.63124	-0.802446	0.00015	0.0301119	yes
MSR1	8:15965386-16424999	TP	TP-ART	6.9104	2.19356	-1.6555	-1.39438	5e-05	0.0121911	yes
ENG	9:130576870-130617035	TP	TP-ART	46.5868	14.6878	-1.6653	-1.36932	5e-05	0.0121911	yes
CTSL	9:90340433-90462229	TP	TP-ART	47.7053	14.4428	-1.7238	-1.85796	5e-05	0.0121911	yes
CCR2	3:46395161-46404616	TP	TP-ART	15.7243	4.631	-1.7636	-1.6965	0.0001	0.0217134	yes
HERC6	4:89299853-89378161	TP	TP-ART	11.5359	3.36844	-1.77598	-1.12622	5e-05	0.0121911	yes
DDX60	4:169137443-169239958	TP	TP-ART	17.1125	4.90763	-1.80195	-1.07116	0.0002	0.0380602	yes
FBP1	9:97365414-97402720	TP	TP-ART	84.128	24.0735	-1.80514	-1.98287	5e-05	0.0121911	yes
AGRN	1:955502-991496	TP	TP-ART	9.17891	2.59778	-1.82104	-0.862958	5e-05	0.0121911	yes
CXCL2	4:74962751-74965310	TP	TP-ART	34.9619	9.83969	-1.8291	-1.76725	5e-05	0.0121911	yes
TLR7	X:12885156-12908687	TP	TP-ART	8.06016	2.22394	-1.85769	-0.986726	5e-05	0.0121911	yes
TMEM155	4:122680087-122687962	TP	TP-ART	0.710631	0.190896	-1.89632	-0.843431	5e-05	0.0121911	yes
RNASE2	14:21423610-21424595	TP	TP-ART	64.6505	17.0463	-1.9232	-1.99708	5e-05	0.0121911	yes
PDK4	7:95212810-95225803	TP	TP-ART	11.6473	3.0321	-1.94161	-1.46002	5e-05	0.0121911	yes
MS4A4A	11:60048013-60076445	TP	TP-ART	14.2822	3.71474	-1.94289	-1.49424	0.00015	0.0301119	yes
GIPR	19:46171458-46187181	TP	TP-ART	21.0841	5.30068	-1.99191	-1.91946	5e-05	0.0121911	yes
SDC3	1:31342313-31381608	TP	TP-ART	4.2978	1.05858	-2.02147	-1.12729	5e-05	0.0121911	yes
OAS2	12:113344581-113455556	TP	TP-ART	75.2716	18.2173	-2.04679	-1.03869	5e-05	0.0121911	yes
H1F0	22:38201113-38203442	TP	TP-ART	42.0384	9.62029	-2.12755	-2.47757	5e-05	0.0121911	yes
GMPR	6:16238810-16295780	TP	TP-ART	12.1406	2.7417	-2.14669	-2.16262	5e-05	0.0121911	yes
LY6E	8:144061752-144105249	TP	TP-ART	660.391	148.31	-2.15471	-2.60543	5e-05	0.0121911	yes
ANKRD22	10:90562486-90611796	TP	TP-ART	6.22303	1.39366	-2.15873	-1.50839	5e-05	0.0121911	yes
SPATS2L	2:201170603-201347088	TP	TP-ART	11.032	2.45922	-2.16542	-1.87135	5e-05	0.0121911	yes
EPSTI1	13:43460162-43566449	TP	TP-ART	72.8204	16.006	-2.18573	-2.25694	5e-05	0.0121911	yes
EPHB2	1:23037331-23241901	TP	TP-ART	2.92953	0.642543	-2.18881	-1.85583	5e-05	0.0121911	yes
GBP3	1:89472348-89488577	TP	TP-ART	79.8313	16.756	-2.25227	-3.8595	5e-05	0.0121911	yes
OAS1	12:113344581-113455556	TP	TP-ART	71.5024	14.5447	-2.29749	-0.730385	5e-05	0.0121911	yes
NIPAL2	8:99201952-99306760	TP	TP-ART	69.9165	13.7131	-2.35008	-3.17465	5e-05	0.0121911	yes
MX1	21:42790833-42836215	TP	TP-ART	133.847	25.6947	-2.38104	-1.66442	5e-05	0.0121911	yes
HESX1	3:57231943-57261620	TP	TP-ART	2.1665	0.411142	-2.39765	-1.49649	0.00015	0.0301119	yes
TMEM51	1:14925199-15546976	TP	TP-ART	7.49694	1.4203	-2.40011	-1.98582	5e-05	0.0121911	yes
XAF1	17:6658765-6679144	TP	TP-ART	103.026	19.51	-2.40073	-2.05718	5e-05	0.0121911	yes
LGALS3BP	17:76967319-76980069	TP	TP-ART	78.8017	14.3096	-2.46124	-2.57215	5e-05	0.0121911	yes
APOBEC3A	22:39347594-39483760	TP	TP-ART	360.741	64.9981	-2.47249	-1.41715	5e-05	0.0121911	yes
AXL	19:41724873-41767929	TP	TP-ART	2.12095	0.372515	-2.50934	-1.98644	5e-05	0.0121911	yes
SLCO4A1	20:61272070-61317137	TP	TP-ART	6.83584	1.19093	-2.52103	-1.72201	5e-05	0.0121911	yes
TGM2	20:36756860-36798269	TP	TP-ART	4.78525	0.831686	-2.52449	-2.27315	5e-05	0.0121911	yes
NTSR1	20:61340188-61394123	TP	TP-ART	1.32674	0.230329	-2.52612	-1.59771	0.00015	0.0301119	yes
ISG15	1:948802-949920	TP	TP-ART	220.374	37.3491	-2.56081	-2.82587	5e-05	0.0121911	yes
TTLL7	1:84330710-84464833	TP	TP-ART	0.910299	0.150187	-2.59958	-0.696995	5e-05	0.0121911	yes
IFITM3	11:318639-330122	TP	TP-ART	971.474	149.835	-2.6968	-3.283	5e-05	0.0121911	yes
OAS3	12:113344581-113455556	TP	TP-ART	57.6867	8.79402	-2.71364	-1.5105	5e-05	0.0121911	yes
DPH6	15:35473999-35838394	TP	TP-ART	23.424	3.49471	-2.74475	-1.9954	5e-05	0.0121911	yes
CXCL3	4:74902305-74904524	TP	TP-ART	7.02894	0.989164	-2.82903	-1.96655	5e-05	0.0121911	yes
IFIT1	10:90973254-91174314	TP	TP-ART	21.5527	2.885	-2.90123	-0.913373	0.0001	0.0217134	yes
TNS1	2:218664511-218898670	TP	TP-ART	11.8796	1.57551	-2.9146	-1.79934	5e-05	0.0121911	yes
USP18	22:18632598-18851707	TP	TP-ART	9.54978	1.25178	-2.93148	-2.42869	5e-05	0.0121911	yes
CMPK2	2:6968644-7039412	TP	TP-ART	55.6681	7.20103	-2.95058	-2.73469	5e-05	0.0121911	yes
MERTK	2:112656055-112787187	TP	TP-ART	20.046	2.5812	-2.9572	-1.68436	5e-05	0.0121911	yes
IFI44	1:79085606-79130884	TP	TP-ART	523.592	60.3014	-3.11818	-1.79993	5e-05	0.0121911	yes
MLXIPL	7:73007523-73038873	TP	TP-ART	2.66446	0.296714	-3.1667	-1.42167	5e-05	0.0121911	yes
RSAD2	2:6968644-7039412	TP	TP-ART	22.6472	2.30305	-3.29772	-1.38514	5e-05	0.0121911	yes
DCP1A	3:53304129-53381654	TP	TP-ART	156.795	15.7989	-3.31098	-3.29367	5e-05	0.0121911	yes
PTGES	9:132500609-132515326	TP	TP-ART	13.8101	1.35442	-3.34997	-2.51506	5e-05	0.0121911	yes
LINC00487	2:6868308-6913484	TP	TP-ART	2.94714	0.280583	-3.39281	-1.52982	0.0001	0.0217134	yes
SERPING1	11:57364859-57382326	TP	TP-ART	63.7087	6.0359	-3.39985	-3.44515	5e-05	0.0121911	yes
IFI6	1:27992571-27998729	TP	TP-ART	397.336	36.9812	-3.4255	-3.59379	5e-05	0.0121911	yes
SLC37A3	7:139993492-140126050	TP	TP-ART	144.492	12.4062	-3.54185	-4.15821	5e-05	0.0121911	yes
RNASE1	14:21259622-21278204	TP	TP-ART	9.63642	0.705876	-3.77101	-2.05308	0.00025	0.0446698	yes
PTCH2	1:45265896-45308735	TP	TP-ART	45.8785	3.30062	-3.79701	-1.56162	5e-05	0.0121911	yes
CCL2	17:32581899-32584222	TP	TP-ART	54.7655	3.38053	-4.01795	-2.7271	5e-05	0.0121911	yes
PPP2R2B	5:145942788-146464347	TP	TP-ART	115.709	5.40316	-4.42055	-4.19933	5e-05	0.0121911	yes
SIGLEC1	20:3666759-3693260	TP	TP-ART	72.7761	3.26285	-4.47926	-4.91557	5e-05	0.0121911	yes
OTOF	2:26624783-26781566	TP	TP-ART	41.4709	1.58641	-4.70826	-3.11367	5e-05	0.0121911	yes
AVIL	12:58156116-58212487	TP	TP-ART	28.3522	0.921073	-4.944	-1.92349	5e-05	0.0121911	yes
ARMCX3-AS1	X:100877786-100895381	TP	TP-ART	35.7135	0.739008	-5.59474	-2.89421	5e-05	0.0121911	yes
IFI27	14:94571181-94583038	TP	TP-ART	888.536	5.78021	-7.26416	-3.54091	5e-05	0.0121911	yes

## Sheet: Functional annotation
##Databases: Gene Ontology
##Statistical test method: hypergeometric test / Fisher's exact test
##FDR correction method: Benjamini and Hochberg
#Term	Database	ID	Input number	Background number	P-Value	Corrected P-Value	Input	Hyperlink
cellular response to type I interferon	Gene Ontology	GO:0071357	14	80	3.99345e-13	7.45178e-10	ENSG00000185745|ENSG00000126709|ENSG00000142089|ENSG00000134321|ENSG00000187608|ENSG00000111331|ENSG00000132530|ENSG00000183486|ENSG00000111335|ENSG00000157601|ENSG00000184979|ENSG00000089127|ENSG00000135114|ENSG00000170581	http://amigo,geneontology,org/cgi-bin/amigo/term_details?term=GO:0071357
type I interferon signaling pathway	Gene Ontology	GO:0060337	14	80	3.99345e-13	7.45178e-10	ENSG00000185745|ENSG00000126709|ENSG00000142089|ENSG00000134321|ENSG00000187608|ENSG00000111331|ENSG00000132530|ENSG00000183486|ENSG00000111335|ENSG00000157601|ENSG00000184979|ENSG00000089127|ENSG00000135114|ENSG00000170581	http://amigo,geneontology,org/cgi-bin/amigo/term_details?term=GO:0060337
response to type I interferon	Gene Ontology	GO:0034340	14	84	7.21643e-13	8.97724e-10	ENSG00000185745|ENSG00000126709|ENSG00000142089|ENSG00000134321|ENSG00000187608|ENSG00000111331|ENSG00000132530|ENSG00000183486|ENSG00000111335|ENSG00000157601|ENSG00000184979|ENSG00000089127|ENSG00000135114|ENSG00000170581	http://amigo,geneontology,org/cgi-bin/amigo/term_details?term=GO:0034340
negative regulation of viral genome replication	Gene Ontology	GO:0045071	10	48	1.99927e-10	1.86532e-07	ENSG00000185745|ENSG00000111331|ENSG00000134321|ENSG00000142089|ENSG00000187608|ENSG00000055332|ENSG00000157601|ENSG00000089127|ENSG00000135114|ENSG00000128383	http://amigo,geneontology,org/cgi-bin/amigo/term_details?term=GO:0045071
cytokine-mediated signaling pathway	Gene Ontology	GO:0019221	25	542	4.75892e-10	3.55206e-07	ENSG00000185745|ENSG00000170581|ENSG00000111331|ENSG00000184979|ENSG00000121807|ENSG00000111335|ENSG00000089127|ENSG00000108691|ENSG00000168329|ENSG00000134321|ENSG00000167601|ENSG00000136689|ENSG00000135114|ENSG00000132274|ENSG00000081041|ENSG00000142089|ENSG00000115008|ENSG00000183486|ENSG00000126709|ENSG00000102524|ENSG00000187608|ENSG00000173585|ENSG00000132530|ENSG00000157601|ENSG00000163734	http://amigo,geneontology,org/cgi-bin/amigo/term_details?term=GO:0019221
response to cytokine	Gene Ontology	GO:0034097	30	799	1.02021e-09	6.34568e-07	ENSG00000185745|ENSG00000170581|ENSG00000148344|ENSG00000111331|ENSG00000184979|ENSG00000121807|ENSG00000111335|ENSG00000089127|ENSG00000108691|ENSG00000168329|ENSG00000134321|ENSG00000167601|ENSG00000136689|ENSG00000132530|ENSG00000135114|ENSG00000132274|ENSG00000081041|ENSG00000197122|ENSG00000142089|ENSG00000115008|ENSG00000183486|ENSG00000126709|ENSG00000102524|ENSG00000187608|ENSG00000138035…	http://amigo,geneontology,org/cgi-bin/amigo/term_details?term=GO:0034097
defense response to virus	Gene Ontology	GO:0051607	19	331	1.95694e-09	1.04333e-06	ENSG00000185745|ENSG00000111331|ENSG00000138646|ENSG00000135114|ENSG00000142089|ENSG00000134321|ENSG00000187608|ENSG00000132274|ENSG00000004799|ENSG00000055332|ENSG00000183486|ENSG00000111335|ENSG00000157601|ENSG00000089127|ENSG00000117226|ENSG00000137628|ENSG00000170581|ENSG00000196664|ENSG00000128383	http://amigo,geneontology,org/cgi-bin/amigo/term_details?term=GO:0051607
response to virus	Gene Ontology	GO:0009615	21	415	2.4008e-09	1.11997e-06	ENSG00000185745|ENSG00000111331|ENSG00000138646|ENSG00000135114|ENSG00000197122|ENSG00000142089|ENSG00000134321|ENSG00000187608|ENSG00000132274|ENSG00000004799|ENSG00000055332|ENSG00000183486|ENSG00000111335|ENSG00000157601|ENSG00000137965|ENSG00000089127|ENSG00000117226|ENSG00000137628|ENSG00000170581|ENSG00000196664|ENSG00000128383	http://amigo,geneontology,org/cgi-bin/amigo/term_details?term=GO:0009615
defense response	Gene Ontology	GO:0006952	42	1528	5.05458e-09	2.09378e-06	ENSG00000185745|ENSG00000170581|ENSG00000108679|ENSG00000148344|ENSG00000004799|ENSG00000111331|ENSG00000121807|ENSG00000163734|ENSG00000089127|ENSG00000137628|ENSG00000108691|ENSG00000168329|ENSG00000142089|ENSG00000134321|ENSG00000167601|ENSG00000197405|ENSG00000135047|ENSG00000136689|ENSG00000135114|ENSG00000149131|ENSG00000081041|ENSG00000138646|ENSG00000197122|ENSG00000166278|ENSG00000115008…	http://amigo,geneontology,org/cgi-bin/amigo/term_details?term=GO:0006952
immune effector process	Gene Ontology	GO:0002252	28	762	5.61034e-09	2.09378e-06	ENSG00000170581|ENSG00000004799|ENSG00000111331|ENSG00000121807|ENSG00000111335|ENSG00000089127|ENSG00000137628|ENSG00000108691|ENSG00000168329|ENSG00000142089|ENSG00000134321|ENSG00000197405|ENSG00000135114|ENSG00000149131|ENSG00000185745|ENSG00000138646|ENSG00000197122|ENSG00000166278|ENSG00000100292|ENSG00000183486|ENSG00000117226|ENSG00000187608|ENSG00000055332|ENSG00000157601|ENSG00000171860…	http://amigo,geneontology,org/cgi-bin/amigo/term_details?term=GO:0002252
viral genome replication	Gene Ontology	GO:0019079	11	96	7.38453e-09	2.50537e-06	ENSG00000185745|ENSG00000108691|ENSG00000111331|ENSG00000142089|ENSG00000134321|ENSG00000187608|ENSG00000055332|ENSG00000157601|ENSG00000089127|ENSG00000135114|ENSG00000128383	http://amigo,geneontology,org/cgi-bin/amigo/term_details?term=GO:0019079
regulation of viral genome replication	Gene Ontology	GO:0045069	10	75	9.50414e-09	2.95579e-06	ENSG00000185745|ENSG00000111331|ENSG00000134321|ENSG00000142089|ENSG00000187608|ENSG00000055332|ENSG00000157601|ENSG00000089127|ENSG00000135114|ENSG00000128383	http://amigo,geneontology,org/cgi-bin/amigo/term_details?term=GO:0045069
cellular response to cytokine stimulus	Gene Ontology	GO:0071345	26	689	1.15255e-08	3.3087e-06	ENSG00000185745|ENSG00000170581|ENSG00000111331|ENSG00000184979|ENSG00000121807|ENSG00000111335|ENSG00000089127|ENSG00000108691|ENSG00000168329|ENSG00000134321|ENSG00000167601|ENSG00000136689|ENSG00000135114|ENSG00000132274|ENSG00000081041|ENSG00000142089|ENSG00000115008|ENSG00000138035|ENSG00000126709|ENSG00000102524|ENSG00000187608|ENSG00000183486|ENSG00000173585|ENSG00000132530|ENSG00000157601…	http://amigo,geneontology,org/cgi-bin/amigo/term_details?term=GO:0071345
immune response	Gene Ontology	GO:0006955	40	1466	1.39248e-08	3.71194e-06	ENSG00000185745|ENSG00000170581|ENSG00000111331|ENSG00000102524|ENSG00000121807|ENSG00000163734|ENSG00000089127|ENSG00000137628|ENSG00000108691|ENSG00000168329|ENSG00000142089|ENSG00000134321|ENSG00000167601|ENSG00000197405|ENSG00000135047|ENSG00000136689|ENSG00000132530|ENSG00000135114|ENSG00000149131|ENSG00000081041|ENSG00000138646|ENSG00000121858|ENSG00000197122|ENSG00000166278|ENSG00000115008…	http://amigo,geneontology,org/cgi-bin/amigo/term_details?term=GO:0006955
response to other organism	Gene Ontology	GO:0051707	30	907	1.60068e-08	3.73359e-06	ENSG00000185745|ENSG00000170581|ENSG00000148344|ENSG00000004799|ENSG00000111331|ENSG00000121807|ENSG00000111335|ENSG00000089127|ENSG00000137628|ENSG00000108691|ENSG00000168329|ENSG00000134321|ENSG00000167601|ENSG00000197405|ENSG00000135114|ENSG00000132274|ENSG00000081041|ENSG00000138646|ENSG00000197122|ENSG00000142089|ENSG00000134326|ENSG00000183486|ENSG00000137965|ENSG00000117226|ENSG00000187608…	http://amigo,geneontology,org/cgi-bin/amigo/term_details?term=GO:0051707
response to external biotic stimulus	Gene Ontology	GO:0043207	30	907	1.60068e-08	3.73359e-06	ENSG00000185745|ENSG00000170581|ENSG00000148344|ENSG00000004799|ENSG00000111331|ENSG00000121807|ENSG00000111335|ENSG00000089127|ENSG00000137628|ENSG00000108691|ENSG00000168329|ENSG00000134321|ENSG00000167601|ENSG00000197405|ENSG00000135114|ENSG00000132274|ENSG00000081041|ENSG00000138646|ENSG00000197122|ENSG00000142089|ENSG00000134326|ENSG00000183486|ENSG00000137965|ENSG00000117226|ENSG00000187608…	http://amigo,geneontology,org/cgi-bin/amigo/term_details?term=GO:0043207
response to biotic stimulus	Gene Ontology	GO:0009607	30	944	3.72098e-08	7.88782e-06	ENSG00000185745|ENSG00000170581|ENSG00000148344|ENSG00000004799|ENSG00000111331|ENSG00000121807|ENSG00000111335|ENSG00000089127|ENSG00000137628|ENSG00000108691|ENSG00000168329|ENSG00000134321|ENSG00000167601|ENSG00000197405|ENSG00000135114|ENSG00000132274|ENSG00000081041|ENSG00000138646|ENSG00000197122|ENSG00000142089|ENSG00000134326|ENSG00000183486|ENSG00000137965|ENSG00000117226|ENSG00000187608…	http://amigo,geneontology,org/cgi-bin/amigo/term_details?term=GO:0009607
negative regulation of viral life cycle	Gene Ontology	GO:1903901	10	88	3.80442e-08	7.88782e-06	ENSG00000185745|ENSG00000111331|ENSG00000134321|ENSG00000142089|ENSG00000187608|ENSG00000055332|ENSG00000157601|ENSG00000089127|ENSG00000135114|ENSG00000128383	http://amigo,geneontology,org/cgi-bin/amigo/term_details?term=GO:1903901
innate immune response	Gene Ontology	GO:0045087	26	791	1.55629e-07	3.05689e-05	ENSG00000170581|ENSG00000111331|ENSG00000111335|ENSG00000089127|ENSG00000137628|ENSG00000108691|ENSG00000126709|ENSG00000142089|ENSG00000134321|ENSG00000167601|ENSG00000135047|ENSG00000135114|ENSG00000149131|ENSG00000185745|ENSG00000138646|ENSG00000197122|ENSG00000166278|ENSG00000183486|ENSG00000184979|ENSG00000187608|ENSG00000055332|ENSG00000132530|ENSG00000157601|ENSG00000132274|ENSG00000196664…	http://amigo,geneontology,org/cgi-bin/amigo/term_details?term=GO:0045087
negative regulation of viral process	Gene Ontology	GO:0048525	10	107	2.05845e-07	3.84107e-05	ENSG00000185745|ENSG00000111331|ENSG00000134321|ENSG00000142089|ENSG00000187608|ENSG00000055332|ENSG00000157601|ENSG00000089127|ENSG00000135114|ENSG00000128383	http://amigo,geneontology,org/cgi-bin/amigo/term_details?term=GO:0048525
defense response to other organism	Gene Ontology	GO:0098542	21	551	2.38544e-07	4.23927e-05	ENSG00000185745|ENSG00000111331|ENSG00000138646|ENSG00000135114|ENSG00000142089|ENSG00000134321|ENSG00000197405|ENSG00000187608|ENSG00000132274|ENSG00000004799|ENSG00000055332|ENSG00000183486|ENSG00000121807|ENSG00000111335|ENSG00000157601|ENSG00000089127|ENSG00000117226|ENSG00000137628|ENSG00000170581|ENSG00000196664|ENSG00000128383	http://amigo,geneontology,org/cgi-bin/amigo/term_details?term=GO:0098542
response to external stimulus	Gene Ontology	GO:0009605	45	2107	1.47117e-06	0.000249564	ENSG00000185745|ENSG00000170581|ENSG00000148344|ENSG00000004799|ENSG00000111331|ENSG00000121807|ENSG00000163734|ENSG00000128512|ENSG00000089127|ENSG00000137628|ENSG00000108691|ENSG00000168329|ENSG00000166278|ENSG00000134321|ENSG00000167601|ENSG00000197461|ENSG00000142089|ENSG00000197405|ENSG00000135114|ENSG00000149131|ENSG00000081041|ENSG00000111424|ENSG00000138646|ENSG00000197122|ENSG00000169385…	http://amigo,geneontology,org/cgi-bin/amigo/term_details?term=GO:0009605
response to interferon-alpha	Gene Ontology	GO:0035455	5	20	3.4561e-06	0.00056079	ENSG00000055332|ENSG00000089127|ENSG00000183486|ENSG00000142089|ENSG00000167601	http://amigo,geneontology,org/cgi-bin/amigo/term_details?term=GO:0035455
negative regulation of multi-organism process	Gene Ontology	GO:0043901	10	154	4.52588e-06	0.000703774	ENSG00000185745|ENSG00000111331|ENSG00000134321|ENSG00000142089|ENSG00000187608|ENSG00000055332|ENSG00000157601|ENSG00000089127|ENSG00000135114|ENSG00000128383	http://amigo,geneontology,org/cgi-bin/amigo/term_details?term=GO:0043901
double-stranded RNA binding	Gene Ontology	GO:0003725	7	63	4.85954e-06	0.000725432	ENSG00000111331|ENSG00000135114|ENSG00000055332|ENSG00000111335|ENSG00000089127|ENSG00000137628|ENSG00000196664	http://amigo,geneontology,org/cgi-bin/amigo/term_details?term=GO:0003725
regulation of symbiosis, encompassing mutualism through parasitism	Gene Ontology	GO:0043903	15	381	8.17935e-06	0.00117405	ENSG00000185745|ENSG00000111331|ENSG00000138646|ENSG00000135114|ENSG00000142089|ENSG00000134321|ENSG00000187608|ENSG00000004799|ENSG00000055332|ENSG00000121807|ENSG00000157601|ENSG00000089127|ENSG00000137628|ENSG00000170581|ENSG00000128383	http://amigo,geneontology,org/cgi-bin/amigo/term_details?term=GO:0043903
regulation of viral life cycle	Gene Ontology	GO:1903900	10	171	1.07816e-05	0.00149026	ENSG00000185745|ENSG00000111331|ENSG00000134321|ENSG00000142089|ENSG00000187608|ENSG00000055332|ENSG00000157601|ENSG00000089127|ENSG00000135114|ENSG00000128383	http://amigo,geneontology,org/cgi-bin/amigo/term_details?term=GO:1903900
regulation of viral process	Gene Ontology	GO:0050792	14	358	1.7338e-05	0.00231091	ENSG00000185745|ENSG00000111331|ENSG00000138646|ENSG00000135114|ENSG00000142089|ENSG00000134321|ENSG00000187608|ENSG00000004799|ENSG00000055332|ENSG00000157601|ENSG00000089127|ENSG00000137628|ENSG00000170581|ENSG00000128383	http://amigo,geneontology,org/cgi-bin/amigo/term_details?term=GO:0050792
regulation of vascular endothelial growth factor production	Gene Ontology	GO:0010574	5	31	2.2488e-05	0.00289398	ENSG00000108691|ENSG00000115008|ENSG00000121807|ENSG00000197405|ENSG00000171860	http://amigo,geneontology,org/cgi-bin/amigo/term_details?term=GO:0010574
cellular response to chemical stimulus	Gene Ontology	GO:0070887	48	2597	2.65174e-05	0.00329877	ENSG00000185745|ENSG00000170581|ENSG00000004799|ENSG00000111331|ENSG00000102524|ENSG00000121807|ENSG00000163734|ENSG00000128512|ENSG00000089127|ENSG00000108691|ENSG00000126709|ENSG00000134321|ENSG00000167601|ENSG00000197461|ENSG00000009950|ENSG00000038945|ENSG00000197405|ENSG00000135047|ENSG00000136689|ENSG00000135114|ENSG00000197122|ENSG00000081041|ENSG00000111424|ENSG00000188157|ENSG00000114315…	http://amigo,geneontology,org/cgi-bin/amigo/term_details?term=GO:0070887
vascular endothelial growth factor production	Gene Ontology	GO:0010573	5	33	2.94742e-05	0.00354831	ENSG00000108691|ENSG00000115008|ENSG00000121807|ENSG00000197405|ENSG00000171860	http://amigo,geneontology,org/cgi-bin/amigo/term_details?term=GO:0010573
cellular defense response	Gene Ontology	GO:0006968	6	58	3.37981e-05	0.0039417	ENSG00000168329|ENSG00000108679|ENSG00000173585|ENSG00000163563|ENSG00000121807|ENSG00000197405	http://amigo,geneontology,org/cgi-bin/amigo/term_details?term=GO:0006968
immune system process	Gene Ontology	GO:0002376	45	2411	3.70473e-05	0.0040557	ENSG00000185745|ENSG00000170581|ENSG00000004799|ENSG00000111331|ENSG00000102524|ENSG00000121807|ENSG00000163734|ENSG00000089127|ENSG00000137628|ENSG00000108691|ENSG00000168329|ENSG00000166278|ENSG00000134321|ENSG00000167601|ENSG00000142089|ENSG00000197405|ENSG00000135047|ENSG00000136689|ENSG00000132530|ENSG00000135114|ENSG00000149131|ENSG00000081041|ENSG00000138646|ENSG00000121858|ENSG00000197122…	http://amigo,geneontology,org/cgi-bin/amigo/term_details?term=GO:0002376
positive regulation of angiogenesis	Gene Ontology	GO:0045766	8	122	3.77279e-05	0.0040557	ENSG00000168329|ENSG00000115008|ENSG00000100292|ENSG00000106991|ENSG00000121807|ENSG00000197405|ENSG00000171860|ENSG00000143878	http://amigo,geneontology,org/cgi-bin/amigo/term_details?term=GO:0045766
apoptotic cell clearance	Gene Ontology	GO:0043277	5	35	3.80358e-05	0.0040557	ENSG00000108691|ENSG00000167601|ENSG00000153208|ENSG00000166278|ENSG00000198959	http://amigo,geneontology,org/cgi-bin/amigo/term_details?term=GO:0043277
viral process	Gene Ontology	GO:0016032	25	1035	4.47697e-05	0.00464112	ENSG00000170581|ENSG00000004799|ENSG00000111331|ENSG00000121807|ENSG00000111335|ENSG00000089127|ENSG00000137628|ENSG00000108691|ENSG00000168329|ENSG00000134321|ENSG00000167601|ENSG00000135114|ENSG00000132274|ENSG00000185745|ENSG00000138646|ENSG00000197122|ENSG00000142089|ENSG00000183486|ENSG00000117226|ENSG00000187608|ENSG00000055332|ENSG00000157601|ENSG00000137965|ENSG00000196664|ENSG00000128383	http://amigo,geneontology,org/cgi-bin/amigo/term_details?term=GO:0016032
multi-organism cellular process	Gene Ontology	GO:0044764	25	1039	4.75111e-05	0.0047922	ENSG00000170581|ENSG00000004799|ENSG00000111331|ENSG00000121807|ENSG00000111335|ENSG00000089127|ENSG00000137628|ENSG00000108691|ENSG00000168329|ENSG00000134321|ENSG00000167601|ENSG00000135114|ENSG00000132274|ENSG00000185745|ENSG00000138646|ENSG00000197122|ENSG00000142089|ENSG00000183486|ENSG00000117226|ENSG00000187608|ENSG00000055332|ENSG00000157601|ENSG00000137965|ENSG00000196664|ENSG00000128383	http://amigo,geneontology,org/cgi-bin/amigo/term_details?term=GO:0044764
regulation of granulocyte chemotaxis	Gene Ontology	GO:0071622	5	39	6.08345e-05	0.00597458	ENSG00000081041|ENSG00000108691|ENSG00000197405|ENSG00000163734|ENSG00000171860	http://amigo,geneontology,org/cgi-bin/amigo/term_details?term=GO:0071622
ISG15-protein conjugation	Gene Ontology	GO:0032020	3	6	6.8382e-05	0.00630949	ENSG00000187608|ENSG00000156587|ENSG00000138646	http://amigo,geneontology,org/cgi-bin/amigo/term_details?term=GO:0032020
symbiosis, encompassing mutualism through parasitism	Gene Ontology	GO:0044403	25	1065	6.93165e-05	0.00630949	ENSG00000170581|ENSG00000004799|ENSG00000111331|ENSG00000121807|ENSG00000111335|ENSG00000089127|ENSG00000137628|ENSG00000108691|ENSG00000168329|ENSG00000134321|ENSG00000167601|ENSG00000135114|ENSG00000132274|ENSG00000185745|ENSG00000138646|ENSG00000197122|ENSG00000142089|ENSG00000183486|ENSG00000117226|ENSG00000187608|ENSG00000055332|ENSG00000157601|ENSG00000137965|ENSG00000196664|ENSG00000128383	http://amigo,geneontology,org/cgi-bin/amigo/term_details?term=GO:0044403
interspecies interaction between organisms	Gene Ontology	GO:0044419	25	1065	6.93165e-05	0.00630949	ENSG00000170581|ENSG00000004799|ENSG00000111331|ENSG00000121807|ENSG00000111335|ENSG00000089127|ENSG00000137628|ENSG00000108691|ENSG00000168329|ENSG00000134321|ENSG00000167601|ENSG00000135114|ENSG00000132274|ENSG00000185745|ENSG00000138646|ENSG00000197122|ENSG00000142089|ENSG00000183486|ENSG00000117226|ENSG00000187608|ENSG00000055332|ENSG00000157601|ENSG00000137965|ENSG00000196664|ENSG00000128383	http://amigo,geneontology,org/cgi-bin/amigo/term_details?term=GO:0044419
positive regulation of vasculature development	Gene Ontology	GO:1904018	8	135	7.40673e-05	0.00658141	ENSG00000168329|ENSG00000115008|ENSG00000100292|ENSG00000106991|ENSG00000121807|ENSG00000197405|ENSG00000171860|ENSG00000143878	http://amigo,geneontology,org/cgi-bin/amigo/term_details?term=GO:1904018
angiogenesis	Gene Ontology	GO:0001525	14	417	8.43073e-05	0.00716507	ENSG00000108691|ENSG00000168329|ENSG00000197461|ENSG00000161381|ENSG00000115008|ENSG00000100292|ENSG00000106991|ENSG00000121807|ENSG00000133216|ENSG00000091129|ENSG00000171860|ENSG00000197405|ENSG00000143878|ENSG00000123358	http://amigo,geneontology,org/cgi-bin/amigo/term_details?term=GO:0001525
regulation of immune effector process	Gene Ontology	GO:0002697	14	418	8.63771e-05	0.00716507	ENSG00000185745|ENSG00000108691|ENSG00000138646|ENSG00000134321|ENSG00000166278|ENSG00000100292|ENSG00000004799|ENSG00000055332|ENSG00000121807|ENSG00000197405|ENSG00000171860|ENSG00000137628|ENSG00000170581|ENSG00000149131	http://amigo,geneontology,org/cgi-bin/amigo/term_details?term=GO:0002697
regulation of multi-organism process	Gene Ontology	GO:0043900	15	472	8.63956e-05	0.00716507	ENSG00000185745|ENSG00000111331|ENSG00000138646|ENSG00000135114|ENSG00000142089|ENSG00000134321|ENSG00000187608|ENSG00000004799|ENSG00000055332|ENSG00000121807|ENSG00000157601|ENSG00000089127|ENSG00000137628|ENSG00000170581|ENSG00000128383	http://amigo,geneontology,org/cgi-bin/amigo/term_details?term=GO:0043900
acute inflammatory response	Gene Ontology	GO:0002526	8	143	0.000108275	0.00867397	ENSG00000115008|ENSG00000166278|ENSG00000148344|ENSG00000171860|ENSG00000121807|ENSG00000197405|ENSG00000136689|ENSG00000149131	http://amigo,geneontology,org/cgi-bin/amigo/term_details?term=GO:0002526
cellular response to organic substance	Gene Ontology	GO:0071310	40	2157	0.000109238	0.00867397	ENSG00000185745|ENSG00000170581|ENSG00000004799|ENSG00000111331|ENSG00000102524|ENSG00000121807|ENSG00000163734|ENSG00000089127|ENSG00000108691|ENSG00000168329|ENSG00000134321|ENSG00000167601|ENSG00000197461|ENSG00000009950|ENSG00000038945|ENSG00000135047|ENSG00000136689|ENSG00000135114|ENSG00000132274|ENSG00000081041|ENSG00000111424|ENSG00000197122|ENSG00000114315|ENSG00000142089|ENSG00000134326…	http://amigo,geneontology,org/cgi-bin/amigo/term_details?term=GO:0071310
cell chemotaxis	Gene Ontology	GO:0060326	10	230	0.00011683	0.0090345	ENSG00000081041|ENSG00000108691|ENSG00000168329|ENSG00000128512|ENSG00000106991|ENSG00000121807|ENSG00000163734|ENSG00000171860|ENSG00000197405|ENSG00000123358	http://amigo,geneontology,org/cgi-bin/amigo/term_details?term=GO:0060326
positive regulation of neutrophil chemotaxis	Gene Ontology	GO:0090023	4	23	0.00011862	0.0090345	ENSG00000081041|ENSG00000197405|ENSG00000163734|ENSG00000171860	http://amigo,geneontology,org/cgi-bin/amigo/term_details?term=GO:0090023
blood vessel morphogenesis	Gene Ontology	GO:0048514	15	489	0.000125557	0.00937157	ENSG00000108691|ENSG00000168329|ENSG00000197461|ENSG00000114315|ENSG00000161381|ENSG00000115008|ENSG00000100292|ENSG00000106991|ENSG00000121807|ENSG00000133216|ENSG00000091129|ENSG00000171860|ENSG00000197405|ENSG00000143878|ENSG00000123358	http://amigo,geneontology,org/cgi-bin/amigo/term_details?term=GO:0048514
chemokine-mediated signaling pathway	Gene Ontology	GO:0070098	6	80	0.000177549	0.0129924	ENSG00000081041|ENSG00000108691|ENSG00000173585|ENSG00000168329|ENSG00000121807|ENSG00000163734	http://amigo,geneontology,org/cgi-bin/amigo/term_details?term=GO:0070098
positive regulation of granulocyte chemotaxis	Gene Ontology	GO:0071624	4	26	0.000181084	0.0129963	ENSG00000081041|ENSG00000197405|ENSG00000163734|ENSG00000171860	http://amigo,geneontology,org/cgi-bin/amigo/term_details?term=GO:0071624
positive regulation of leukocyte chemotaxis	Gene Ontology	GO:0002690	6	82	0.000201394	0.0137517	ENSG00000081041|ENSG00000108691|ENSG00000121807|ENSG00000197405|ENSG00000171860|ENSG00000163734	http://amigo,geneontology,org/cgi-bin/amigo/term_details?term=GO:0002690
positive regulation of neutrophil migration	Gene Ontology	GO:1902624	4	27	0.00020635	0.0137517	ENSG00000081041|ENSG00000197405|ENSG00000163734|ENSG00000171860	http://amigo,geneontology,org/cgi-bin/amigo/term_details?term=GO:1902624
macrophage chemotaxis	Gene Ontology	GO:0048246	4	27	0.00020635	0.0137517	ENSG00000108691|ENSG00000168329|ENSG00000197405|ENSG00000171860	http://amigo,geneontology,org/cgi-bin/amigo/term_details?term=GO:0048246
regulation of neutrophil chemotaxis	Gene Ontology	GO:0090022	4	27	0.00020635	0.0137517	ENSG00000081041|ENSG00000197405|ENSG00000163734|ENSG00000171860	http://amigo,geneontology,org/cgi-bin/amigo/term_details?term=GO:0090022
positive regulation of macrophage chemotaxis	Gene Ontology	GO:0010759	3	11	0.000285986	0.0187246	ENSG00000108691|ENSG00000197405|ENSG00000171860	http://amigo,geneontology,org/cgi-bin/amigo/term_details?term=GO:0010759
response to organic substance	Gene Ontology	GO:0010033	47	2813	0.000299807	0.0192911	ENSG00000185745|ENSG00000170581|ENSG00000148344|ENSG00000004799|ENSG00000111331|ENSG00000102524|ENSG00000121807|ENSG00000163734|ENSG00000089127|ENSG00000108691|ENSG00000168329|ENSG00000134321|ENSG00000167601|ENSG00000197461|ENSG00000009950|ENSG00000038945|ENSG00000197405|ENSG00000135047|ENSG00000136689|ENSG00000132530|ENSG00000135114|ENSG00000197122|ENSG00000081041|ENSG00000111424|ENSG00000188157…	http://amigo,geneontology,org/cgi-bin/amigo/term_details?term=GO:0010033
regulation of angiogenesis	Gene Ontology	GO:0045765	9	213	0.000308686	0.0193715	ENSG00000108691|ENSG00000168329|ENSG00000115008|ENSG00000100292|ENSG00000106991|ENSG00000121807|ENSG00000197405|ENSG00000171860|ENSG00000143878	http://amigo,geneontology,org/cgi-bin/amigo/term_details?term=GO:0045765
chemotaxis	Gene Ontology	GO:0006935	15	534	0.000311439	0.0193715	ENSG00000081041|ENSG00000108691|ENSG00000168329|ENSG00000133216|ENSG00000169385|ENSG00000197461|ENSG00000128512|ENSG00000106991|ENSG00000121807|ENSG00000173585|ENSG00000091129|ENSG00000171860|ENSG00000163734|ENSG00000197405|ENSG00000123358	http://amigo,geneontology,org/cgi-bin/amigo/term_details?term=GO:0006935
taxis	Gene Ontology	GO:0042330	15	535	0.000317399	0.0194186	ENSG00000081041|ENSG00000108691|ENSG00000168329|ENSG00000133216|ENSG00000169385|ENSG00000197461|ENSG00000128512|ENSG00000106991|ENSG00000121807|ENSG00000173585|ENSG00000091129|ENSG00000171860|ENSG00000163734|ENSG00000197405|ENSG00000123358	http://amigo,geneontology,org/cgi-bin/amigo/term_details?term=GO:0042330
regulation of neutrophil migration	Gene Ontology	GO:1902622	4	31	0.000333187	0.0200557	ENSG00000081041|ENSG00000197405|ENSG00000163734|ENSG00000171860	http://amigo,geneontology,org/cgi-bin/amigo/term_details?term=GO:1902622
regulation of complement activation	Gene Ontology	GO:0030449	4	32	0.000372024	0.022038	ENSG00000149131|ENSG00000197405|ENSG00000166278|ENSG00000171860	http://amigo,geneontology,org/cgi-bin/amigo/term_details?term=GO:0030449
response to lipopolysaccharide	Gene Ontology	GO:0032496	11	324	0.000425738	0.0248258	ENSG00000081041|ENSG00000108691|ENSG00000168329|ENSG00000197122|ENSG00000134326|ENSG00000167601|ENSG00000148344|ENSG00000055332|ENSG00000121807|ENSG00000163734|ENSG00000197405	http://amigo,geneontology,org/cgi-bin/amigo/term_details?term=GO:0032496
regulation of protein activation cascade	Gene Ontology	GO:2000257	4	34	0.000459228	0.0263668	ENSG00000149131|ENSG00000197405|ENSG00000166278|ENSG00000171860	http://amigo,geneontology,org/cgi-bin/amigo/term_details?term=GO:2000257
regulation of cytokine production	Gene Ontology	GO:0001817	15	557	0.000475708	0.0268991	ENSG00000108691|ENSG00000138646|ENSG00000156587|ENSG00000134321|ENSG00000167601|ENSG00000187608|ENSG00000115008|ENSG00000100292|ENSG00000055332|ENSG00000121807|ENSG00000197405|ENSG00000171860|ENSG00000197122|ENSG00000137628|ENSG00000196664	http://amigo,geneontology,org/cgi-bin/amigo/term_details?term=GO:0001817
regulation of leukocyte chemotaxis	Gene Ontology	GO:0002688	6	98	0.000496018	0.0274397	ENSG00000081041|ENSG00000108691|ENSG00000121807|ENSG00000197405|ENSG00000171860|ENSG00000163734	http://amigo,geneontology,org/cgi-bin/amigo/term_details?term=GO:0002688
positive regulation of immune system process	Gene Ontology	GO:0002684	20	878	0.000499973	0.0274397	ENSG00000081041|ENSG00000108691|ENSG00000197405|ENSG00000197122|ENSG00000134321|ENSG00000166278|ENSG00000167601|ENSG00000114315|ENSG00000100292|ENSG00000121807|ENSG00000163734|ENSG00000163563|ENSG00000135047|ENSG00000171860|ENSG00000102524|ENSG00000004468|ENSG00000137628|ENSG00000187608|ENSG00000196664|ENSG00000149131	http://amigo,geneontology,org/cgi-bin/amigo/term_details?term=GO:0002684
regulation of immune system process	Gene Ontology	GO:0002682	27	1369	0.000539212	0.0291643	ENSG00000185745|ENSG00000170581|ENSG00000004799|ENSG00000184979|ENSG00000121807|ENSG00000163734|ENSG00000004468|ENSG00000137628|ENSG00000108691|ENSG00000134321|ENSG00000167601|ENSG00000197405|ENSG00000135047|ENSG00000149131|ENSG00000081041|ENSG00000138646|ENSG00000197122|ENSG00000114315|ENSG00000166278|ENSG00000100292|ENSG00000163563|ENSG00000102524|ENSG00000187608|ENSG00000153208|ENSG00000055332…	http://amigo,geneontology,org/cgi-bin/amigo/term_details?term=GO:0002682
negative regulation of extrinsic apoptotic signaling pathway	Gene Ontology	GO:2001237	6	100	0.000548792	0.0292584	ENSG00000126709|ENSG00000197122|ENSG00000115008|ENSG00000100292|ENSG00000168329|ENSG00000121858	http://amigo,geneontology,org/cgi-bin/amigo/term_details?term=GO:2001237
regulation of defense response	Gene Ontology	GO:0031347	18	756	0.000568759	0.0298959	ENSG00000185745|ENSG00000108691|ENSG00000138646|ENSG00000168329|ENSG00000197122|ENSG00000134321|ENSG00000166278|ENSG00000004799|ENSG00000055332|ENSG00000121807|ENSG00000197405|ENSG00000135047|ENSG00000171860|ENSG00000184979|ENSG00000137628|ENSG00000170581|ENSG00000196664|ENSG00000149131	http://amigo,geneontology,org/cgi-bin/amigo/term_details?term=GO:0031347
response to molecule of bacterial origin	Gene Ontology	GO:0002237	11	337	0.000583104	0.0302242	ENSG00000081041|ENSG00000108691|ENSG00000168329|ENSG00000197122|ENSG00000134326|ENSG00000167601|ENSG00000148344|ENSG00000055332|ENSG00000121807|ENSG00000163734|ENSG00000197405	http://amigo,geneontology,org/cgi-bin/amigo/term_details?term=GO:0002237
regulation of vasculature development	Gene Ontology	GO:1901342	9	234	0.000592575	0.030271	ENSG00000108691|ENSG00000168329|ENSG00000115008|ENSG00000100292|ENSG00000106991|ENSG00000121807|ENSG00000197405|ENSG00000171860|ENSG00000143878	http://amigo,geneontology,org/cgi-bin/amigo/term_details?term=GO:1901342
cell surface receptor signaling pathway	Gene Ontology	GO:0007166	43	2592	0.00060023	0.030271	ENSG00000185745|ENSG00000170581|ENSG00000117425|ENSG00000004799|ENSG00000111331|ENSG00000102524|ENSG00000121807|ENSG00000111335|ENSG00000089127|ENSG00000108691|ENSG00000168329|ENSG00000134321|ENSG00000167601|ENSG00000197461|ENSG00000197405|ENSG00000136689|ENSG00000132530|ENSG00000135114|ENSG00000132274|ENSG00000081041|ENSG00000121858|ENSG00000197122|ENSG00000114315|ENSG00000142089|ENSG00000160932…	http://amigo,geneontology,org/cgi-bin/amigo/term_details?term=GO:0007166
tissue remodeling	Gene Ontology	GO:0048771	7	143	0.000618842	0.0307936	ENSG00000111424|ENSG00000197122|ENSG00000167601|ENSG00000115008|ENSG00000004799|ENSG00000121807|ENSG00000004468	http://amigo,geneontology,org/cgi-bin/amigo/term_details?term=GO:0048771
response to lipid	Gene Ontology	GO:0033993	20	895	0.000628808	0.0308778	ENSG00000081041|ENSG00000108691|ENSG00000168329|ENSG00000197122|ENSG00000111424|ENSG00000167601|ENSG00000148344|ENSG00000010310|ENSG00000134326|ENSG00000004799|ENSG00000055332|ENSG00000121807|ENSG00000163734|ENSG00000136689|ENSG00000004468|ENSG00000197405|ENSG00000128245|ENSG00000197461|ENSG00000123358|ENSG00000101188	http://amigo,geneontology,org/cgi-bin/amigo/term_details?term=GO:0033993
blood vessel development	Gene Ontology	GO:0001568	15	575	0.000651358	0.0315697	ENSG00000108691|ENSG00000168329|ENSG00000197461|ENSG00000114315|ENSG00000161381|ENSG00000115008|ENSG00000100292|ENSG00000106991|ENSG00000121807|ENSG00000133216|ENSG00000091129|ENSG00000171860|ENSG00000197405|ENSG00000143878|ENSG00000123358	http://amigo,geneontology,org/cgi-bin/amigo/term_details?term=GO:0001568
response to stress	Gene Ontology	GO:0006950	56	3656	0.000669578	0.0320367	ENSG00000185745|ENSG00000156587|ENSG00000170581|ENSG00000108679|ENSG00000159399|ENSG00000004799|ENSG00000111331|ENSG00000121807|ENSG00000163734|ENSG00000089127|ENSG00000137628|ENSG00000108691|ENSG00000168329|ENSG00000142089|ENSG00000134321|ENSG00000167601|ENSG00000197461|ENSG00000230989|ENSG00000197405|ENSG00000135047|ENSG00000136689|ENSG00000149136|ENSG00000132530|ENSG00000135114|ENSG00000148344…	http://amigo,geneontology,org/cgi-bin/amigo/term_details?term=GO:0006950
regulation of mononuclear cell migration	Gene Ontology	GO:0071675	3	16	0.000734829	0.0347137	ENSG00000108691|ENSG00000197405|ENSG00000171860	http://amigo,geneontology,org/cgi-bin/amigo/term_details?term=GO:0071675
inflammatory response	Gene Ontology	GO:0006954	16	647	0.000761204	0.0355102	ENSG00000081041|ENSG00000108691|ENSG00000168329|ENSG00000166278|ENSG00000167601|ENSG00000148344|ENSG00000088827|ENSG00000100292|ENSG00000121807|ENSG00000163734|ENSG00000171860|ENSG00000115008|ENSG00000136689|ENSG00000197405|ENSG00000196664|ENSG00000149131	http://amigo,geneontology,org/cgi-bin/amigo/term_details?term=GO:0006954
regulation of leukocyte migration	Gene Ontology	GO:0002685	7	150	0.000809622	0.0373026	ENSG00000081041|ENSG00000108691|ENSG00000100292|ENSG00000121807|ENSG00000163734|ENSG00000171860|ENSG00000197405	http://amigo,geneontology,org/cgi-bin/amigo/term_details?term=GO:0002685
regulation of macrophage chemotaxis	Gene Ontology	GO:0010758	3	17	0.000858412	0.0385975	ENSG00000108691|ENSG00000197405|ENSG00000171860	http://amigo,geneontology,org/cgi-bin/amigo/term_details?term=GO:0010758
mononuclear cell migration	Gene Ontology	GO:0071674	3	17	0.000858412	0.0385975	ENSG00000108691|ENSG00000197405|ENSG00000171860	http://amigo,geneontology,org/cgi-bin/amigo/term_details?term=GO:0071674
positive regulation of leukocyte migration	Gene Ontology	GO:0002687	6	110	0.000881237	0.0391521	ENSG00000081041|ENSG00000108691|ENSG00000121807|ENSG00000197405|ENSG00000171860|ENSG00000163734	http://amigo,geneontology,org/cgi-bin/amigo/term_details?term=GO:0002687
regulation of acute inflammatory response	Gene Ontology	GO:0002673	5	73	0.000906552	0.039421	ENSG00000121807|ENSG00000197405|ENSG00000149131|ENSG00000166278|ENSG00000171860	http://amigo,geneontology,org/cgi-bin/amigo/term_details?term=GO:0002673
vasculature development	Gene Ontology	GO:0001944	15	595	0.000908414	0.039421	ENSG00000108691|ENSG00000168329|ENSG00000197461|ENSG00000114315|ENSG00000161381|ENSG00000115008|ENSG00000100292|ENSG00000106991|ENSG00000121807|ENSG00000133216|ENSG00000091129|ENSG00000171860|ENSG00000197405|ENSG00000143878|ENSG00000123358	http://amigo,geneontology,org/cgi-bin/amigo/term_details?term=GO:0001944
myeloid leukocyte migration	Gene Ontology	GO:0097529	7	156	0.00100765	0.0432246	ENSG00000081041|ENSG00000108691|ENSG00000168329|ENSG00000121807|ENSG00000163734|ENSG00000171860|ENSG00000197405	http://amigo,geneontology,org/cgi-bin/amigo/term_details?term=GO:0097529
response to interferon-gamma	Gene Ontology	GO:0034341	7	158	0.00108149	0.0458649	ENSG00000108691|ENSG00000142089|ENSG00000111331|ENSG00000111335|ENSG00000089127|ENSG00000135114|ENSG00000132274	http://amigo,geneontology,org/cgi-bin/amigo/term_details?term=GO:0034341
--------------------

## Sheet: Pathways
##Databases: KEGG PATHWAY, Reactome, BioCyc
##Statistical test method: hypergeometric test / Fisher's exact test
##FDR correction method: Benjamini and Hochberg
#Term	Database	ID	Input number	Background number	P-Value	Corrected P-Value	Input	Hyperlink
Interferon alpha/beta signaling	Reactome	R-HSA-909733	14	67	1.1297e-15	4.76416e-13	ENSG00000185745|ENSG00000126709|ENSG00000142089|ENSG00000134321|ENSG00000187608|ENSG00000111331|ENSG00000132530|ENSG00000183486|ENSG00000111335|ENSG00000157601|ENSG00000184979|ENSG00000089127|ENSG00000135114|ENSG00000170581	http://www,reactome,org/cgi-bin/eventbrowser_st_id?ST_ID=R-HSA-909733
Interferon Signaling	Reactome	R-HSA-913531	19	189	1.89054e-15	4.76416e-13	ENSG00000185745|ENSG00000111331|ENSG00000138646|ENSG00000126709|ENSG00000156587|ENSG00000142089|ENSG00000134321|ENSG00000187608|ENSG00000132274|ENSG00000055332|ENSG00000132530|ENSG00000183486|ENSG00000111335|ENSG00000157601|ENSG00000184979|ENSG00000089127|ENSG00000135114|ENSG00000170581|ENSG00000117226	http://www,reactome,org/cgi-bin/eventbrowser_st_id?ST_ID=R-HSA-913531
Cytokine Signaling in Immune system	Reactome	R-HSA-1280215	23	627	8.08129e-10	1.35766e-07	ENSG00000156587|ENSG00000170581|ENSG00000111331|ENSG00000164086|ENSG00000111335|ENSG00000184979|ENSG00000089127|ENSG00000126709|ENSG00000134321|ENSG00000136689|ENSG00000135114|ENSG00000132274|ENSG00000185745|ENSG00000138646|ENSG00000142089|ENSG00000115008|ENSG00000183486|ENSG00000102524|ENSG00000117226|ENSG00000187608|ENSG00000055332|ENSG00000132530|ENSG00000157601	http://www,reactome,org/cgi-bin/eventbrowser_st_id?ST_ID=R-HSA-1280215
ISG15 antiviral mechanism	Reactome	R-HSA-1169408	8	68	8.91412e-08	8.98543e-06	ENSG00000185745|ENSG00000138646|ENSG00000156587|ENSG00000187608|ENSG00000055332|ENSG00000183486|ENSG00000157601|ENSG00000184979	http://www,reactome,org/cgi-bin/eventbrowser_st_id?ST_ID=R-HSA-1169408
Antiviral mechanism by IFN-stimulated genes	Reactome	R-HSA-1169410	8	68	8.91412e-08	8.98543e-06	ENSG00000185745|ENSG00000138646|ENSG00000156587|ENSG00000187608|ENSG00000055332|ENSG00000183486|ENSG00000157601|ENSG00000184979	http://www,reactome,org/cgi-bin/eventbrowser_st_id?ST_ID=R-HSA-1169410
Immune System	Reactome	R-HSA-168256	32	1579	4.63875e-07	3.89655e-05	ENSG00000156587|ENSG00000170581|ENSG00000111331|ENSG00000164086|ENSG00000121807|ENSG00000111335|ENSG00000089127|ENSG00000126709|ENSG00000102524|ENSG00000166278|ENSG00000134321|ENSG00000142089|ENSG00000197405|ENSG00000135047|ENSG00000136689|ENSG00000135114|ENSG00000132274|ENSG00000185745|ENSG00000138646|ENSG00000138642|ENSG00000115008|ENSG00000183486|ENSG00000088827|ENSG00000184979|ENSG00000123358…	http://www,reactome,org/cgi-bin/eventbrowser_st_id?ST_ID=R-HSA-168256
Influenza A	KEGG PATHWAY	hsa05164	11	175	3.39182e-06	0.000244211	ENSG00000108691|ENSG00000111331|ENSG00000121858|ENSG00000170581|ENSG00000134321|ENSG00000115008|ENSG00000055332|ENSG00000111335|ENSG00000157601|ENSG00000089127|ENSG00000196664	http://www,genome,jp/kegg-bin/show_pathway?hsa05164/hsa:4940%09red/hsa:6773%09red/hsa:4599%09red/hsa:91543%09red/hsa:6347%09red/hsa:4938%09red/hsa:4939%09red/hsa:5610%09red/hsa:51284%09red/hsa:8743%09red/hsa:3552%09red
Chemokine receptors bind chemokines	Reactome	R-HSA-380108	6	58	7.4213e-06	0.000467542	ENSG00000081041|ENSG00000108691|ENSG00000173585|ENSG00000168329|ENSG00000121807|ENSG00000163734	http://www,reactome,org/cgi-bin/eventbrowser_st_id?ST_ID=R-HSA-380108
Measles	KEGG PATHWAY	hsa05162	9	138	2.01619e-05	0.0010209	ENSG00000111331|ENSG00000121858|ENSG00000170581|ENSG00000115008|ENSG00000055332|ENSG00000111335|ENSG00000157601|ENSG00000089127|ENSG00000196664	http://www,genome,jp/kegg-bin/show_pathway?hsa05162/hsa:3552%09red/hsa:6773%09red/hsa:4599%09red/hsa:4940%09red/hsa:4938%09red/hsa:4939%09red/hsa:5610%09red/hsa:51284%09red/hsa:8743%09red
Peptide ligand-binding receptors	Reactome	R-HSA-375276	9	194	2.02559e-05	0.0010209	ENSG00000081041|ENSG00000108691|ENSG00000168329|ENSG00000101188|ENSG00000121807|ENSG00000173585|ENSG00000171860|ENSG00000163734|ENSG00000197405	http://www,reactome,org/cgi-bin/eventbrowser_st_id?ST_ID=R-HSA-375276
Interferon gamma signaling	Reactome	R-HSA-877300	6	89	7.11612e-05	0.00326047	ENSG00000111331|ENSG00000111335|ENSG00000089127|ENSG00000117226|ENSG00000135114|ENSG00000132274	http://www,reactome,org/cgi-bin/eventbrowser_st_id?ST_ID=R-HSA-877300
Cytokine-cytokine receptor interaction	KEGG PATHWAY	hsa04060	10	265	0.000536225	0.0225215	ENSG00000081041|ENSG00000108691|ENSG00000173585|ENSG00000197461|ENSG00000115008|ENSG00000168329|ENSG00000121858|ENSG00000121807|ENSG00000163734|ENSG00000102524	http://www,genome,jp/kegg-bin/show_pathway?hsa04060/hsa:1524%09red/hsa:5154%09red/hsa:2921%09red/hsa:729230%09red/hsa:2920%09red/hsa:6347%09red/hsa:3552%09red/hsa:10673%09red/hsa:8743%09red/hsa:10803%09red
Hepatitis C	KEGG PATHWAY	hsa05160	7	135	0.000633259	0.0233468	ENSG00000185745|ENSG00000111331|ENSG00000170581|ENSG00000055332|ENSG00000156475|ENSG00000111335|ENSG00000089127	http://www,genome,jp/kegg-bin/show_pathway?hsa05160/hsa:5521%09red/hsa:6773%09red/hsa:4940%09red/hsa:3434%09red/hsa:4938%09red/hsa:4939%09red/hsa:5610%09red
GPCR ligand binding	Reactome	R-HSA-500792	11	451	0.000648521	0.0233468	ENSG00000081041|ENSG00000108691|ENSG00000168329|ENSG00000117425|ENSG00000010310|ENSG00000121807|ENSG00000173585|ENSG00000171860|ENSG00000163734|ENSG00000197405|ENSG00000101188	http://www,reactome,org/cgi-bin/eventbrowser_st_id?ST_ID=R-HSA-500792
Class A/1 (Rhodopsin-like receptors)	Reactome	R-HSA-373076	9	325	0.000836464	0.0281052	ENSG00000081041|ENSG00000108691|ENSG00000168329|ENSG00000101188|ENSG00000121807|ENSG00000173585|ENSG00000171860|ENSG00000163734|ENSG00000197405	http://www,reactome,org/cgi-bin/eventbrowser_st_id?ST_ID=R-HSA-373076
Chemokine signaling pathway	KEGG PATHWAY	hsa04062	8	189	0.000944913	0.0297648	ENSG00000081041|ENSG00000108691|ENSG00000173585|ENSG00000197122|ENSG00000170581|ENSG00000168329|ENSG00000121807|ENSG00000163734	http://www,genome,jp/kegg-bin/show_pathway?hsa04062/hsa:1524%09red/hsa:6773%09red/hsa:2921%09red/hsa:729230%09red/hsa:2920%09red/hsa:6347%09red/hsa:6714%09red/hsa:10803%09red
Regulation of Complement cascade	Reactome	R-HSA-977606	3	27	0.00132776	0.039364	ENSG00000197405|ENSG00000166278|ENSG00000171860	http://www,reactome,org/cgi-bin/eventbrowser_st_id?ST_ID=R-HSA-977606
Heme degradation	Reactome	R-HSA-189483	2	6	0.00142488	0.0398967	ENSG00000106605|ENSG00000100292	http://www,reactome,org/cgi-bin/eventbrowser_st_id?ST_ID=R-HSA-189483
