# Supplementary material for: Transcriptome Sequencing of Peripheral Blood Mononuclear Cells from Elite Controller-Long Term Non Progressors
Source: Sci Rep. 2019 Oct 3;9:14265. doi: 10.1038/s41598-019-50642-x (PMC6776652; doi:10.1038/s41598-019-50642-x)
Supplement: Supplementary file 3 — Supplementary Table S2 [file 41598_2019_50642_MOESM3_ESM.xlsx]

## Sheet: Title
TRANSCRIPTOME SEQUENCING OF PERIPHERAL BLOOD MONONUCLEAR CELLS FROM ELITE CONTROLLER-LONG TERM NON PROGRESSORS
Francisco Díez-Fuertes, Humberto Erick De La Torre-Tarazona, Esther Calonge, Maria Pernas, María del Mar Alonso-Socas, Laura Capa, Javier García-Pérez, Anavaj Sakuntabhai, José Alcamí

## Sheet: Legend
Supplementary Table S2. Differential expression identified in the EC-LTNP/TP-ART comparison.

## Sheet: Differential Expression
Gene	Locus	Group 1	Group2	FPKM Group 1	FPKM Group 2	log2 FC	test stat	p-value	q-value	Significant
HELB	12:66696237-67197966	EC-LTNP	TP-ART	4.83523	185.021	5.25797	4.45175	5e-05	0.0121911	yes
ZNF275	X:152599612-152631799	EC-LTNP	TP-ART	3.87358	142.653	5.2027	6.78297	5e-05	0.0121911	yes
MED20	6:41873008-41888877	EC-LTNP	TP-ART	2.03447	24.5069	3.59047	4.21793	5e-05	0.0121911	yes
HBA2	16:222845-223709	EC-LTNP	TP-ART	2.75	30.4794	3.47033	2.31655	5e-05	0.0121911	yes
HAR1A	20:61726844-61735738	EC-LTNP	TP-ART	0.590532	5.51377	3.22295	2.30359	5e-05	0.0121911	yes
SSRP1	11:57093076-57103351	EC-LTNP	TP-ART	22.8367	189.504	3.0528	6.12567	5e-05	0.0121911	yes
HBA1	16:226678-227521	EC-LTNP	TP-ART	3	18.734	2.64262	1.82352	5e-05	0.0121911	yes
VWA8	13:42137083-42535256	EC-LTNP	TP-ART	3.73995	22.1423	2.56572	3.29962	5e-05	0.0121911	yes
CA1	8:86239836-86393722	EC-LTNP	TP-ART	0.0996387	0.51085	2.35812	0.247151	5e-05	0.0121911	yes
RRP7A	22:42896584-42978044	EC-LTNP	TP-ART	17.7277	82.1622	2.21247	2.31365	5e-05	0.0121911	yes
KIF19	17:72322348-72351959	EC-LTNP	TP-ART	0.717707	3.14438	2.13131	1.65014	5e-05	0.0121911	yes
IGHA2	14:106053225-106054732	EC-LTNP	TP-ART	16.338	70.2289	2.10383	1.8826	5e-05	0.0121911	yes
MEG3	14:101245746-101327368	EC-LTNP	TP-ART	0.661139	2.81914	2.09223	0.968205	5e-05	0.0121911	yes
EML6	2:54950635-55199157	EC-LTNP	TP-ART	0.662611	2.7934	2.07579	0.86326	0.0002	0.0380602	yes
TRBV23-1	7:142353467-142353964	EC-LTNP	TP-ART	3.3975	13.8171	2.02391	1.40509	5e-05	0.0121911	yes
IGHA1	14:106173456-106175002	EC-LTNP	TP-ART	67.4389	272.391	2.01403	1.94386	5e-05	0.0121911	yes
GLG1	16:74481324-74641012	EC-LTNP	TP-ART	37.6327	146.576	1.9616	2.45501	5e-05	0.0121911	yes
CAPN8	1:223711348-223853436	EC-LTNP	TP-ART	0.210788	0.814389	1.94993	0.808696	5e-05	0.0121911	yes
NPDC1	9:139933774-139940655	EC-LTNP	TP-ART	4.38997	13.23	1.59153	1.04445	5e-05	0.0121911	yes
AGAP8	10:51224680-51371338	EC-LTNP	TP-ART	0.294849	0.865348	1.5533	0.926138	5e-05	0.0121911	yes
IGLC2	22:23243155-23243617	EC-LTNP	TP-ART	32.8236	88.3347	1.42825	1.4603	5e-05	0.0121911	yes
NDRG4	16:58496749-58547532	EC-LTNP	TP-ART	0.458486	0.790398	0.785703	0.362417	5e-05	0.0121911	yes
C3AR1	12:8210897-8219067	EC-LTNP	TP-ART	21.6787	10.3438	-1.06751	-1.22159	0.0002	0.0380602	yes
TNFSF13B	13:108903587-108960933	EC-LTNP	TP-ART	58.6097	26.9272	-1.12207	-1.07674	0.00015	0.0301119	yes
PTAFR	1:28473667-28520447	EC-LTNP	TP-ART	54.0195	24.2653	-1.15459	-1.50817	5e-05	0.0121911	yes
CCR1	3:46205095-46308197	EC-LTNP	TP-ART	92.5348	41.1043	-1.17071	-1.51545	0.0001	0.0217134	yes
ALDH9A1	1:165631452-165679205	EC-LTNP	TP-ART	72.4907	30.4516	-1.25128	-1.64597	0.00025	0.0446698	yes
PLAUR	19:44150246-44174699	EC-LTNP	TP-ART	333.639	137.553	-1.2783	-1.37601	5e-05	0.0121911	yes
EREG	4:75230859-75254472	EC-LTNP	TP-ART	22.3002	9.09461	-1.29397	-1.21992	0.00015	0.0301119	yes
C5AR1	19:47793279-47887533	EC-LTNP	TP-ART	178.287	69.6735	-1.35552	-1.74603	5e-05	0.0121911	yes
IFITM3	11:318639-330122	EC-LTNP	TP-ART	392.402	149.835	-1.38896	-1.70858	5e-05	0.0121911	yes
EPHB2	1:23037331-23241901	EC-LTNP	TP-ART	1.7001	0.642543	-1.40375	-1.20644	0.00025	0.0446698	yes
GBP3	1:89472348-89488577	EC-LTNP	TP-ART	44.4154	16.756	-1.40638	-3.23306	5e-05	0.0121911	yes
ZNF703	8:37553268-37557537	EC-LTNP	TP-ART	37.6481	14.1743	-1.4093	-1.56381	0.00015	0.0301119	yes
NR4A1	12:52416615-52453566	EC-LTNP	TP-ART	94.6402	35.6112	-1.41012	-1.16478	0.0001	0.0217134	yes
IFI6	1:27992571-27998729	EC-LTNP	TP-ART	98.9186	36.9812	-1.41945	-1.66949	5e-05	0.0121911	yes
TGM2	20:36756860-36798269	EC-LTNP	TP-ART	2.23611	0.831686	-1.42688	-1.29729	0.0001	0.0217134	yes
FPR1	19:52243790-52329442	EC-LTNP	TP-ART	172.045	62.4956	-1.46096	-1.63578	5e-05	0.0121911	yes
CMPK2	2:6968644-7039412	EC-LTNP	TP-ART	20.0385	7.20103	-1.4765	-1.39798	5e-05	0.0121911	yes
CD9	12:6308880-6347425	EC-LTNP	TP-ART	20.5748	7.21529	-1.51175	-1.56725	5e-05	0.0121911	yes
CCR2	3:46395161-46404616	EC-LTNP	TP-ART	13.5316	4.631	-1.54694	-1.44582	5e-05	0.0121911	yes
APOL4	22:36585171-36600886	EC-LTNP	TP-ART	1.33256	0.40416	-1.7212	-0.96206	0.0002	0.0380602	yes
SLC37A3	7:139993492-140126050	EC-LTNP	TP-ART	43.5736	12.4062	-1.81239	-2.08386	5e-05	0.0121911	yes
TRIM16L	17:18601310-18639578	EC-LTNP	TP-ART	4.45625	1.26685	-1.81459	-1.77258	5e-05	0.0121911	yes
SDC3	1:31342313-31381608	EC-LTNP	TP-ART	3.74052	1.05858	-1.82111	-1.04802	0.0002	0.0380602	yes
SERPING1	11:57364859-57382326	EC-LTNP	TP-ART	22.0966	6.0359	-1.87219	-1.97052	5e-05	0.0121911	yes
SIGLEC1	20:3666759-3693260	EC-LTNP	TP-ART	12.1492	3.26285	-1.89665	-1.8666	5e-05	0.0121911	yes
IFI27	14:94571181-94583038	EC-LTNP	TP-ART	25.0601	5.78021	-2.1162	-1.45337	0.0002	0.0380602	yes
NTSR1	20:61340188-61394123	EC-LTNP	TP-ART	1.1942	0.230329	-2.37428	-1.45991	0.00015	0.0301119	yes
DCP1A	3:53304129-53381654	EC-LTNP	TP-ART	83.4389	15.7989	-2.40089	-2.33641	5e-05	0.0121911	yes
SIGLEC12	19:51994496-52005043	EC-LTNP	TP-ART	0.926278	0.135099	-2.77743	-1.28593	0.00025	0.0446698	yes
ITPR3	6:33588029-33679504	EC-LTNP	TP-ART	65.1372	8.99487	-2.85631	-4.93623	5e-05	0.0121911	yes
ZNF71	19:57106631-57138118	EC-LTNP	TP-ART	7.31587	0.943736	-2.95457	-2.42014	5e-05	0.0121911	yes
NIPAL2	8:99201952-99306760	EC-LTNP	TP-ART	110.646	13.7131	-3.01232	-4.11377	5e-05	0.0121911	yes
BTBD11	12:107712105-108053419	EC-LTNP	TP-ART	82.45	7.23071	-3.51131	-5.10682	5e-05	0.0121911	yes
PPP2R2B	5:145942788-146464347	EC-LTNP	TP-ART	154.693	5.40316	-4.83946	-4.60005	5e-05	0.0121911	yes
ANKRD54	22:38226861-38285414	EC-LTNP	TP-ART	231.062	7.50059	-4.94513	-1.74397	5e-05	0.0121911	yes
XIST	X:73012039-73072588	EC-LTNP	TP-ART	39.7674	0.0505588	-9.61941	-1.59416	0.00015	0.0301119	yes
