# Supplementary material for: Transcriptome Sequencing of Peripheral Blood Mononuclear Cells from Elite Controller-Long Term Non Progressors
Source: Sci Rep. 2019 Oct 3;9:14265. doi: 10.1038/s41598-019-50642-x (PMC6776652; doi:10.1038/s41598-019-50642-x)
Supplement: Supplementary file 4 — Supplementary Table S3 [file 41598_2019_50642_MOESM4_ESM.xlsx]

## Sheet: Title
TRANSCRIPTOME SEQUENCING OF PERIPHERAL BLOOD MONONUCLEAR CELLS FROM ELITE CONTROLLER-LONG TERM NON PROGRESSORS
Francisco Díez-Fuertes, Humberto Erick De La Torre-Tarazona, Esther Calonge, Maria Pernas, María del Mar Alonso-Socas, Laura Capa, Javier García-Pérez, Anavaj Sakuntabhai, José Alcamí

## Sheet: Legend
Supplementary Table S3. Transcription binding sites predicted in the promoters of the 58 differentially expressed genes comparing EC-LTNP and TP-ART. Each sheet includes the analysis for each gene found in the comparison. For each transcription factor site, several predicted parameters are reported [51]. The transcription factor name with the database accession number in brackets; the start and e…

## Sheet: ALDH9A1
Sequence name	Factor name	Start position	End position	Dissimilarity	String	RE equally	RE query
ALDH9A1	RAR-beta:RXR-alpha [T05420]	830	841	0	GGGCTCAGGGGA	0.00027	0.00015
ALDH9A1	Ik-1 [T02702]	1017	1029	2.3743	CAAGTAGCTGGGA	0.00047	0.00032
ALDH9A1	RelA [T00594]	996	1006	2.48552	GATTTTCCCAC	0.00429	0.00427
ALDH9A1	USF2 [T00878]	1126	1135	4.00395	CAGGTGATCT	0.00858	0.00652
ALDH9A1	NF-kappaB1 [T00593]	837	847	3.68094	GGGGATCCTCC	0.01359	0.00736
ALDH9A1	NF-AT1 [T00550]	645	653	1.43714	ACTTTTTCC	0.00572	0.00816
ALDH9A1	NF-AT2 [T01945]	644	653	3.81494	CACTTTTTCC	0.00858	0.01068
ALDH9A1	STAT1beta [T01573]	149	158	0	TCTTGGAAAT	0.01287	0.01509
ALDH9A1	Sp1 [T00759]	853	862	4.90777	TAGCCGCCCA	0.03433	0.02192
ALDH9A1	HOXD9 [T01424]	1194	1203	0	AATTTTTATT	0.00858	0.02229
ALDH9A1	HOXD9 [T01424]	1203	1212	0	TATTTTTATT	0.00858	0.02229
ALDH9A1	HOXD10 [T01425]	1194	1203	0	AATTTTTATT	0.00858	0.02229
ALDH9A1	HOXD10 [T01425]	1203	1212	0	TATTTTTATT	0.00858	0.02229
ALDH9A1	AR [T00040]	479	487	1.87187	GAAATGTCC	0.02861	0.02831
ALDH9A1	GCF [T00320]	404	412	2.14054	GCGCTGGTG	0.06866	0.03691
ALDH9A1	T3R-beta1 [T00851]	405	413	1.11068	CGCTGGTGA	0.05722	0.04741

## Sheet: ANKRD54
Sequence name	Factor name	Start position	End position	Dissimilarity	String	RE equally	RE query
ANKRD54	PITX2 [T02413]	194	213	1.53511	CTCACGCCTGTAATCCCAGC	0	0
ANKRD54	STAT3 [T01493]	1457	1470	2.08688	CTGCCGGGAAACCG	0.0004	0.0004
ANKRD54	Ik-1 [T02702]	207	219	2.3743	TCCCAGCACTTTG	0.00047	0.00053
ANKRD54	NF-kappaB [T00590]	450	461	3.86467	AGGGAAACTCCA	0.00456	0.00459
ANKRD54	RelA [T00594]	449	459	3.50325	GAGGGAAACTC	0.00465	0.00464
ANKRD54	TCF-4 [T02918]	924	933	4.86514	CCTTTGAGGA	0.01431	0.01466
ANKRD54	NF-AT1 [T00550]	1473	1481	3.09876	AGCCTTTCC	0.02289	0.02309
ANKRD54	TCF-4 [T02918]	653	662	2.5489	CCATCAAAGA	0.02575	0.02314
ANKRD54	AR [T00040]	956	964	1.86979	GGACAGTAA	0.02861	0.02752
ANKRD54	Sp1 [T00759]	227	236	1.56606	GGGGCGGGTG	0.02432	0.02963
ANKRD54	Sp1 [T00759]	1156	1165	2.20325	TGGGCGGGCA	0.02718	0.03255
ANKRD54	Sp1 [T00759]	1214	1223	2.4184	CGGGCGGGAG	0.03004	0.03559
ANKRD54	c-Fos [T00123]	633	642	3.57901	TGACTGACTC	0.04005	0.04001

## Sheet: BTBD11
Sequence name	Factor name	Start position	End position	Dissimilarity	String	RE equally	RE query
BTBD11	Sp1 [T00759]	1363	1372	0	GGGGCGGGGC	0.00143	0.00177
BTBD11	NF-kappaB [T00590]	106	117	3.93564	TGGGAACCTCCA	0.00456	0.00469
BTBD11	POU2F1 [T00641]	307	317	0.290044	ATTTGCATATA	0.00536	0.00489
BTBD11	HOXD9 [T01424]	94	103	0	TATTTTTATT	0.00858	0.0072
BTBD11	HOXD10 [T01425]	94	103	0	TATTTTTATT	0.00858	0.0072
BTBD11	POU2F1 [T00641]	271	281	0.801279	ATTTGCATCTC	0.01037	0.00959
BTBD11	PPAR-alpha:RXR-alpha [T05221]	563	573	4.88658	ATCTGGGCCAG	0.01287	0.0136
BTBD11	HOXD9 [T01424]	34	43	4.32143	AGATTTTATT	0.02575	0.02218
BTBD11	HOXD10 [T01425]	34	43	4.32143	AGATTTTATT	0.02575	0.02218
BTBD11	TCF-4 [T02918]	871	880	2.38632	ACTTTGAAGC	0.02575	0.02388
BTBD11	TCF-4 [T02918]	767	776	4.63902	CCTTTGAGCA	0.03147	0.03125
BTBD11	Sp1 [T00759]	1446	1455	2.49137	CCGCCGCCCC	0.03004	0.03451
BTBD11	TCF-4 [T02918]	337	346	0.925008	CATTCAAAGC	0.04292	0.04125
BTBD11	NF-AT1 [T01948]	808	817	2.75628	TGGAAAGATG	0.04435	0.04257
BTBD11	c-Ets-2 [T00113]	904	912	2.94584	TGAAAGGAA	0.04578	0.04308
BTBD11	Elk-1 [T00250]	1325	1333	0.134348	CTTCCTGCA	0.04578	0.04856

## Sheet: C3AR1
Sequence name	Factor name	Start position	End position	Dissimilarity	String	RE equally	RE query
C3AR1	RAR-beta [T00721]	1357	1366	0	GTTGAACCCT	0.00572	0.0046
C3AR1	TCF-4 [T02918]	900	909	4.63902	CCTTTGACTA	0.03147	0.02787
C3AR1	USF2 [T00878]	68	77	4.52819	GGATCACCTG	0.0515	0.02832
C3AR1	Elk-1 [T00250]	333	341	3.3818	ATCAGGAAG	0.03433	0.03223
C3AR1	Elk-1 [T00250]	801	809	3.3818	CTTCCTGAT	0.03433	0.03223
C3AR1	SRY [T00997]	452	460	0	AGAACAAAG	0.02289	0.03894
C3AR1	c-Ets-2 [T00113]	1277	1285	2.71531	TTCCTCCCC	0.05722	0.04504
C3AR1	LEF-1 [T02905]	453	460	0.641865	GAACAAAG	0.04578	0.04999

## Sheet: C5AR1
Sequence name	Factor name	Start position	End position	Dissimilarity	String	RE equally	RE query
C5AR1	PITX2 [T02413]	666	685	3.07023	GCTGGGATTATAGGTGTGAG	0	0
C5AR1	PITX2 [T02413]	1069	1088	3.07023	CACACACGTGTAATCCCAGC	0	0
C5AR1	Ik-1 [T02702]	525	537	2.3743	CAAGTAGCTGGGA	0.00047	0.00046
C5AR1	Ik-1 [T02702]	660	672	2.3743	CAAAGTGCTGGGA	0.00047	0.00046
C5AR1	Ik-1 [T02702]	1082	1094	4.7486	TCCCAGCTACTCG	0.00235	0.00231
C5AR1	c-Ets-2 [T00113]	893	901	0.572986	TAGGAGGAA	0.00572	0.00563
C5AR1	EBF [T05427]	1343	1353	4.04219	TCCCCTGGGTG	0.0186	0.01834
C5AR1	Elk-1 [T00250]	703	711	0.957025	AGAAGGAAG	0.02289	0.02268
C5AR1	T3R-beta1 [T00851]	1060	1068	2.25995	GGGTGGTGA	0.02289	0.02311
C5AR1	IRF-1 [T00423]	1241	1249	1.61654	ATAGGGAAA	0.03433	0.03544
C5AR1	USF1 [T00874]	1069	1078	3.2469	CACACACGTG	0.04721	0.04654
C5AR1	SRY [T00997]	433	441	0.999172	CTTTGTTGC	0.04578	0.04855

## Sheet: CCR1
Sequence name	Factor name	Start position	End position	Dissimilarity	String	RE equally	RE query
CCR1	MAZ [T00490]	975	987	1.85828	GGTGGGGAGGGAC	0.00036	0.00024
CCR1	ELF-1 [T01113]	1377	1389	0.750936	TTCCAGGAAGTGG	0.00045	0.00043
CCR1	EBF [T05427]	1314	1324	3.13562	CTCCCAGGGCC	0.00572	0.00406
CCR1	NF-kappaB1 [T00593]	591	601	2.87156	GGGGTGTCCCC	0.01252	0.00974
CCR1	PPAR-alpha:RXR-alpha [T05221]	946	956	4.72762	TCCTGGGGCAA	0.02432	0.02037
CCR1	c-Myb [T00137]	642	649	0	GGCAGTTG	0.02289	0.02045
CCR1	c-Myb [T00137]	1362	1369	4.27009	CGCAGTTA	0.04578	0.0425
CCR1	TCF-4 [T02918]	523	532	1.2352	TTTTCAAAGC	0.04292	0.04711
CCR1	PXR-1:RXR-alpha [T05671]	499	506	4.90845	TGAACCAT	0.04578	0.04982

## Sheet: CCR2
Sequence name	Factor name	Start position	End position	Dissimilarity	String	RE equally	RE query
CCR2	USF2 [T00878]	265	274	4.00395	AGGACACCTG	0.00858	0.00533
CCR2	USF1 [T00874]	819	828	1.90811	ATACCACGTG	0.02718	0.01437
CCR2	T3R-beta1 [T00851]	1090	1098	2.25995	AGGAGGTGA	0.02289	0.01443
CCR2	HNF-1C [T01951]	1188	1196	0.90144	GTTAATAAT	0.00572	0.01612
CCR2	HNF-1B [T01950]	1187	1195	1.65102	AGTTAATAA	0.00572	0.01658
CCR2	USF1 [T00874]	823	832	3.03304	CACGTGATCT	0.04721	0.02797
CCR2	Elk-1 [T00250]	1486	1494	0.134348	CTTCCTCCA	0.04578	0.03078
CCR2	POU2F2 (Oct-2,1) [T00646]	1372	1382	4.12011	TGAATTAAATA	0.01287	0.0329
CCR2	PEA3 [T00685]	781	789	0.597316	AGGATGTTA	0.03433	0.03983
CCR2	c-Ets-2 [T00113]	1077	1085	2.71531	GGGGAGGAA	0.05722	0.04628
CCR2	c-Ets-2 [T00113]	1487	1495	2.71531	TTCCTCCAC	0.05722	0.04628

## Sheet: CD9
Sequence name	Factor name	Start position	End position	Dissimilarity	String	RE equally	RE query
CD9	MAZ [T00490]	1396	1408	4.52406	AGGAGGGAGGGTG	0.00141	0.00245
CD9	MAZ [T00490]	114	126	2.37851	CTCCCTCCCCTTC	0.00304	0.00599
CD9	Elk-1 [T00250]	395	403	1.64535	CTTCCTACC	0.00572	0.00701
CD9	NF-kappaB1 [T00593]	29	39	4.8477	GGGGAGCCTCT	0.01001	0.01215
CD9	PPAR-alpha:RXR-alpha [T05221]	1458	1468	3.87252	CTCTGGGGCAA	0.01931	0.02171
CD9	PPAR-alpha:RXR-alpha [T05221]	608	618	4.72762	CTGCCCCAGCC	0.02432	0.02746
CD9	PPAR-alpha:RXR-alpha [T05221]	679	689	4.72762	GTCTGGGTCAG	0.02432	0.02746
CD9	AR [T00040]	1031	1039	1.86979	GGACAGTAA	0.02861	0.02837
CD9	NF-kappaB1 [T00593]	412	422	4.25832	CGGCCTTCCCC	0.02432	0.0291
CD9	AR [T00040]	12	20	0.865816	GCAATGTCC	0.02861	0.02969
CD9	IRF-1 [T00423]	648	656	1.61654	TTTCCCTGT	0.03433	0.0307
CD9	IRF-1 [T00423]	1453	1461	1.61654	TTTCCCTCT	0.03433	0.0307
CD9	c-Ets-2 [T00113]	965	973	2.94584	TTCCTTTCA	0.04578	0.03857
CD9	PXR-1:RXR-alpha [T05671]	490	497	4.90845	TGAACCTT	0.04578	0.04039
CD9	CREB [T00163]	51	59	4.18544	TGACGTGGG	0.04578	0.04445
CD9	AR [T00040]	599	607	4.99562	GGACAGCCC	0.04005	0.04568
CD9	ATF-2 [T00167]	1160	1169	3.16073	GTGACGTTGG	0.04578	0.04696
CD9	IRF-1 [T00423]	1037	1045	3.69269	TAAAGGAAA	0.0515	0.04819
CD9	HNF-3alpha [T02512]	1054	1061	0	TGAAAATA	0.06866	0.04899

[truncated: 45 more sheets: CMPK2, DCP1A, EML6, EPHB2, EREG, FPR1, GBP3, GLG1, HAR1A, HBA1, HBA2, HELB, IFI27, IFI6, IFITM3, IGHA1, IGHA2, IGLC2, ITPR3, KIF19 …]
