# Supplementary material for: Transcriptome Sequencing of Peripheral Blood Mononuclear Cells from Elite Controller-Long Term Non Progressors
Source: Sci Rep. 2019 Oct 3;9:14265. doi: 10.1038/s41598-019-50642-x (PMC6776652; doi:10.1038/s41598-019-50642-x)
Supplement: Supplementary file 5 — Supplementary Table S4 [file 41598_2019_50642_MOESM5_ESM.xlsx]

## Sheet: Title
TRANSCRIPTOME SEQUENCING OF PERIPHERAL BLOOD MONONUCLEAR CELLS FROM ELITE CONTROLLER-LONG TERM NON PROGRESSORS
Francisco Díez-Fuertes, Humberto Erick De La Torre-Tarazona, Esther Calonge, Maria Pernas, María del Mar Alonso-Socas, Laura Capa, Javier García-Pérez, Anavaj Sakuntabhai, José Alcamí

## Sheet: Legend
Supplementary Table S4. Differential expression identified in the EC-LTNP/vLTNP comparison.

## Sheet: Differential expression
Gene	Locus	Group 1	Group2	FPKM Group 1	FPKM Group 2	log2 FC	test stat	p-value	q-value	Significant
TSTD3	6:99879318-99979794	EC-LTNP	vLTNP	0.517642	51.2409	6.6292	2.0327	5e-05	0.0121911	yes
HPX	11:6452278-6463847	EC-LTNP	vLTNP	0.269194	14.1032	5.71123	2.04822	5e-05	0.0121911	yes
HELB	12:66696237-67197966	EC-LTNP	vLTNP	4.83523	132.304	4.77413	4.03988	5e-05	0.0121911	yes
MIR210HG	11:565659-568457	EC-LTNP	vLTNP	0.202184	1.90285	3.23442	1.40873	0.00025	0.0446698	yes
HAR1A	20:61726844-61735738	EC-LTNP	vLTNP	0.590532	2.82873	2.26007	1.58101	5e-05	0.0121911	yes
MEG3	14:101245746-101327368	EC-LTNP	vLTNP	0.661139	3.12628	2.24142	1.03936	5e-05	0.0121911	yes
SGCD	5:155107801-156194799	EC-LTNP	vLTNP	0.134763	0.608153	2.17402	1.10833	5e-05	0.0121911	yes
TRIM16L	17:18601310-18639578	EC-LTNP	vLTNP	4.45625	19.9804	2.16468	5.43833	5e-05	0.0121911	yes
HBA2	16:222845-223709	EC-LTNP	vLTNP	2.75	12.0341	2.12963	1.43078	0.0002	0.0380602	yes
IMMP1L	11:31391383-31531192	EC-LTNP	vLTNP	3.47725	14.7559	2.08527	0.993535	0.00015	0.0301119	yes
IGHG1	14:106202679-106209408	EC-LTNP	vLTNP	44.3071	182.952	2.04586	2.15887	5e-05	0.0121911	yes
GLG1	16:74481324-74641012	EC-LTNP	vLTNP	37.6327	151.699	2.01115	2.4926	5e-05	0.0121911	yes
IGHG3	14:106235438-106242016	EC-LTNP	vLTNP	15.276	60.3584	1.98228	2.09262	5e-05	0.0121911	yes
DPH6	15:35473999-35838394	EC-LTNP	vLTNP	3.80149	14.6698	1.94821	1.44729	0.0001	0.0217134	yes
CALD1	7:134429002-134655479	EC-LTNP	vLTNP	0.374046	1.40481	1.90909	0.80908	5e-05	0.0121911	yes
SSRP1	11:57093076-57103351	EC-LTNP	vLTNP	22.8367	84.6868	1.89078	3.6553	5e-05	0.0121911	yes
MCOLN2	1:85391156-85462796	EC-LTNP	vLTNP	10.0595	32.6091	1.69672	0.877835	5e-05	0.0121911	yes
KIF19	17:72322348-72351959	EC-LTNP	vLTNP	0.717707	2.23624	1.63961	1.26081	0.00025	0.0446698	yes
IGLC3	22:23248511-23248973	EC-LTNP	vLTNP	27.0143	81.5374	1.59374	1.63291	5e-05	0.0121911	yes
MYO6	6:76458908-76629302	EC-LTNP	vLTNP	1.16845	3.43665	1.55641	1.27733	5e-05	0.0121911	yes
SLC14A1	18:42792959-43332485	EC-LTNP	vLTNP	1.95049	5.29061	1.4396	0.938721	5e-05	0.0121911	yes
SYTL2	11:85405266-85522184	EC-LTNP	vLTNP	9.62459	23.8976	1.31207	0.924672	5e-05	0.0121911	yes
CD8A	2:87009218-87035519	EC-LTNP	vLTNP	70.0512	172.254	1.29806	1.49917	5e-05	0.0121911	yes
IGHA1	14:106173456-106175002	EC-LTNP	vLTNP	67.4389	161.568	1.26049	1.46129	5e-05	0.0121911	yes
KIF21A	12:39687029-39837192	EC-LTNP	vLTNP	2.25017	5.15306	1.1954	0.851583	0.0001	0.0217134	yes
PDE4B	1:66258196-66843190	EC-LTNP	vLTNP	62.556	32.5737	-0.941443	-0.924592	0.00025	0.0446698	yes
PCBP3	21:47063607-47362368	EC-LTNP	vLTNP	0.660864	0.324454	-1.02634	-0.497038	0.00015	0.0301119	yes
MYADM	19:54357834-54379691	EC-LTNP	vLTNP	393.202	184.76	-1.08962	-1.01599	0.00015	0.0301119	yes
B3GNT5	3:182895830-183146566	EC-LTNP	vLTNP	24.2324	11.0338	-1.135	-1.08295	0.0002	0.0380602	yes
ANPEP	15:90328119-90358633	EC-LTNP	vLTNP	145.248	65.2577	-1.15429	-1.01224	0.0001	0.0217134	yes
LILRA3	19:54799853-54809952	EC-LTNP	vLTNP	38.0345	16.5275	-1.20244	-1.5244	0.0001	0.0217134	yes
NRIP1	21:16333554-16438084	EC-LTNP	vLTNP	26.7756	11.6297	-1.2031	-1.40274	0.00015	0.0301119	yes
RAB11FIP1	8:37715971-37757001	EC-LTNP	vLTNP	55.1097	23.5858	-1.22439	-1.22018	0.00025	0.0446698	yes
DCP1A	3:53304129-53381654	EC-LTNP	vLTNP	83.4389	35.3374	-1.23953	-3.04013	5e-05	0.0121911	yes
GADD45B	19:2476119-2478257	EC-LTNP	vLTNP	223.795	93.5924	-1.25771	-0.925683	5e-05	0.0121911	yes
SERTAD1	19:40927498-40931932	EC-LTNP	vLTNP	60.5254	24.9936	-1.27598	-1.5039	5e-05	0.0121911	yes
ICAM1	19:10362576-10399695	EC-LTNP	vLTNP	195.942	77.0965	-1.34569	-1.19068	0.0002	0.0380602	yes
ALDH9A1	1:165631452-165679205	EC-LTNP	vLTNP	72.4907	26.9271	-1.42873	-1.98265	5e-05	0.0121911	yes
PHLDA1	12:76419226-76427712	EC-LTNP	vLTNP	12.0595	4.44117	-1.44116	-1.45917	5e-05	0.0121911	yes
TNF	6:31543272-31546113	EC-LTNP	vLTNP	64.3611	23.5839	-1.44839	-1.59735	5e-05	0.0121911	yes
MB21D2	3:192514537-192635950	EC-LTNP	vLTNP	4.20613	1.45219	-1.53426	-1.37458	0.00015	0.0301119	yes
TCL1B	14:96116834-96158980	EC-LTNP	vLTNP	1.23226	0.421665	-1.54713	-0.919164	0.00025	0.0446698	yes
MME	3:154741912-154901750	EC-LTNP	vLTNP	0.556404	0.189041	-1.55743	-0.451558	5e-05	0.0121911	yes
CDKN1A	6:36644304-36655246	EC-LTNP	vLTNP	476.929	160.479	-1.57139	-1.52836	5e-05	0.0121911	yes
IER3	6:30710705-30712331	EC-LTNP	vLTNP	400.362	133.416	-1.58538	-1.68579	5e-05	0.0121911	yes
OSM	22:30658603-30671413	EC-LTNP	vLTNP	246.937	81.8595	-1.59292	-1.06276	0.0001	0.0217134	yes
CD200	3:112021324-112085457	EC-LTNP	vLTNP	1.65943	0.547525	-1.5997	-1.09289	0.00025	0.0446698	yes
KLF5	13:73593487-73651678	EC-LTNP	vLTNP	4.89823	1.60408	-1.61052	-1.28468	0.0001	0.0217134	yes
MN1	22:28144241-28201218	EC-LTNP	vLTNP	4.31954	1.32918	-1.70034	-1.20879	0.0002	0.0380602	yes
PHLDA2	11:2949502-2950685	EC-LTNP	vLTNP	22.4494	6.61484	-1.7629	-1.32359	0.0001	0.0217134	yes
LDLR	19:11200037-11266484	EC-LTNP	vLTNP	79.7232	23.3913	-1.76903	-1.06941	5e-05	0.0121911	yes
NR4A3	9:102584136-102629282	EC-LTNP	vLTNP	26.9358	7.89595	-1.77034	-1.821	5e-05	0.0121911	yes
CAPZA1	1:113009162-113215488	EC-LTNP	vLTNP	720.488	208.974	-1.78565	-1.38732	5e-05	0.0121911	yes
SLC37A3	7:139993492-140126050	EC-LTNP	vLTNP	43.5736	12.466	-1.80546	-2.08966	5e-05	0.0121911	yes
LGALS9C	17:18353557-18398259	EC-LTNP	vLTNP	1.35223	0.381898	-1.82408	-0.731409	0.00015	0.0301119	yes
NRIP3	11:9001547-9025598	EC-LTNP	vLTNP	7.8656	2.12508	-1.88804	-1.18848	5e-05	0.0121911	yes
CDCP1	3:45123671-45187914	EC-LTNP	vLTNP	0.61534	0.165151	-1.8976	-1.21957	5e-05	0.0121911	yes
ITPR3	6:33588029-33679504	EC-LTNP	vLTNP	65.1372	16.8691	-1.9491	-5.60276	5e-05	0.0121911	yes
SHQ1	3:72798427-72911065	EC-LTNP	vLTNP	11.4214	2.95231	-1.95182	-1.65566	5e-05	0.0121911	yes
HES1	3:193853038-193856579	EC-LTNP	vLTNP	76.8756	19.0514	-2.01263	-1.6406	5e-05	0.0121911	yes
MAGI2-AS3	7:77646392-79100524	EC-LTNP	vLTNP	1.52855	0.336005	-2.18561	-0.776815	5e-05	0.0121911	yes
CXCL10	4:76932336-77033955	EC-LTNP	vLTNP	11.7364	2.57317	-2.18937	-1.67724	5e-05	0.0121911	yes
ZC3H12C	11:109959155-110042566	EC-LTNP	vLTNP	2.45186	0.531485	-2.20578	-1.82569	5e-05	0.0121911	yes
APOL4	22:36585171-36600886	EC-LTNP	vLTNP	1.33256	0.27945	-2.25354	-1.01969	5e-05	0.0121911	yes
IL1A	2:113531491-113542167	EC-LTNP	vLTNP	6.42364	1.07256	-2.58233	-1.86049	5e-05	0.0121911	yes
NIPAL2	8:99201952-99306760	EC-LTNP	vLTNP	110.646	17.44	-2.66548	-4.5632	5e-05	0.0121911	yes
GFAP	17:42923720-42994305	EC-LTNP	vLTNP	0.733242	0.0849109	-3.11027	-0.166604	5e-05	0.0121911	yes
BTBD11	12:107712105-108053419	EC-LTNP	vLTNP	82.45	4.64372	-4.15017	-6.23559	5e-05	0.0121911	yes
CCR9	3:45864807-46037316	EC-LTNP	vLTNP	14.2968	0.804151	-4.15208	-0.61211	5e-05	0.0121911	yes
C15orf52	15:40623652-40633168	EC-LTNP	vLTNP	26.3543	1.03728	-4.66717	-3.04105	5e-05	0.0121911	yes
